# Supplementary material for: A tetracycline-dependent ribozyme switch allows conditional induction of gene expression in Caenorhabditis elegans
Source: Nat Commun. 2019 Jan 30;10:491. doi: 10.1038/s41467-019-08412-w (PMC6353947; doi:10.1038/s41467-019-08412-w)
Supplement: Supplementary file 2 — Source Data [file 41467_2019_8412_MOESM2_ESM.xlsx]

## Sheet: Source data file
Source Data
A tetracycline-dependent ribozyme switch allows conditional induction of gene expression in Caenorhabditis elegans
The source data file contains the raw data underlying all reported averages in graphs and charts, and uncropped versions of any gels or blots presented in the figures.

## Sheet: Figure 1e
Figure 1e	RT-qPCR data: ribozyme active versus inactive
"Raw" data with auto threshold per 96-well plate
		mCherry				GFP
	biological replicates				biological replicates
technical replicates	1	2	3		1	2	3		loading controls without sample
Rz a 1	27.4655	27.9154	27.6265		18.8302	18.7069	18.7069
Rz a 2	27.6157	27.7822	27.6371		19.141	19.2047	19.1366		34.4361	36.37	mCherry
Rz a 3	27.5573	27.5162	27.4512		19.453	19.4501	19.5599		37.5216	39.1068	GFP
Rz i 1	21.6368	21.6382	21.7455		19.2663	19.1628	19.3734
Rz i 2	21.9273	21.8694	21.8699		19.5985	19.5254	19.5606
Rz i 3	21.7336	21.8063	21.8063		19.6302	19.6515	19.8319
analysis by ddCt method		dCt = Ct mCherry - mean Ct GFP
				for normalization
biological replicates	Ct mCherry (mean of technical replicates)	dCt	2^(dCt)		Ct GFP (mean of technical replicates)	SD
Rz a 1	27.6691	8.92114	484.764		18.748	0.0711871
Rz a 2	27.6783	8.51755	366.468		19.1608	0.0381083
Rz a 3	27.5082	8.02058	259.679		19.4877	0.0625929
mean	27.6186	8.48642	370.304	mean	19.1321
SD	0.0956475	0.451083	112.592	SD	0.370666
biological replicates	Ct mCherry (mean of technical replicates)	dCt	2^(dCt)		Ct GFP (mean of technical replicates)	SD
Rz i 1	21.6735	2.40599	5.29999		19.2675	0.105323
Rz i 2	21.8888	2.3273	5.01864		19.5615	0.0365685
Rz i 3	21.7821	2.07753	4.22084		19.7045	0.110813
mean	21.7815	2.27027	4.84649	mean	19.5112
SD	0.107672	0.171495	0.559796	SD	0.22283
relative mCherry mRNA levels in [%]
inactive		%	100
		SD [%]	11.5505
active		%	1.30879
		SD [%]	0.39794

## Sheet: Figure 2c
Figure 2c	immuno blot
	anti-mCherry antibody (Novus Biological, NBP1-96752) anti mCherry									monoclonal anti-Actin (Santa Cruz, sc-47778)

## Sheet: Figure 2d
Figure 2d	flow cytometry of worms treated with 0 and 5 µM tetracycline
			Raw data from gating	COPAS FlowPilot (Union Biometrica)						TOF 0 µM	Red 0µM	TOF 5 µM	Red 5 µM		bkg 0µM	bkg 5µM
			for FlowJo10	Red = mCherry fluorescence						608	115	690	319		8.8	10.1
			Histogram	background (Bkg) = N2 wild type worms treated the same way						454	98.7	1092	331		8.56	9.67
				TOF= time of flight						910	105	932	255		12.2	9.93
										672	111	824	293		8.56	4.49
										530	132	746	254		6.52	10.3
										706	189	1188	423		8.5	10.1
										408	111	740	226		8.5	8.26
										726	70.7	856	378		4.79	8.78
analysis of fold induction with 5 µM tetracycline										382	69.7	854	310		10.3	9.48
				fold induction with 5 µM tetracycline						692	84.4	632	218		12.2	11.3
	mean	mean								550	113	848	259		6.61	10.7
	red	bkg	red - bkg	fold	SD					760	102	580	269		8.31	9.17
0 µM	122.252	8.87597	113.376	1	0.262081					1180	141	826	275		10	10.1
5 µM	292.263	9.56865	282.694	2.49342	0.262776					790	114	678	241		7.7	13.8
										996	124	426	199		11	12.4
										604	92.6	768	393		11	12.8
										548	96.4	778	455		6.47	9.42
										1074	154	654	253		5.85	10.7
										926	132	522	280		7.61	6.02
										712	112	908	365		7.62	5.59
										864	101	514	184		9.25	14
										320	90	1110	339		8.07	7.98
										814	99.1	748	584		6.8	12.9
										610	117	1100	412		6.99	8.93
										1110	159	850	289		5.41	8.36
										624	79.6	842	526		9.5	6.38
										568	129	804	272		4.68	7.56
										642	107	624	255		5.55	7.94
										794	154	512	256		7.37	11.4
										354	118	678	323		7.79	8.88
										710	177	708	283		6.34	15.1
										564	145	938	239		7.29	6.89
										550	72.9	542	183		9.29	10.6
										428	121	980	360		8.63	15.4
										1040	160	458	187		12.8	9.77
										442	92.1	732	209		6.69	7.92
										494	126	610	350		7.79	11.9
										786	140	654	263		7.93	4.82
										528	160	674	226		7.62	2.75
										554	107	682	385		6.38	13.7
										1000	148	902	310		6.87	7.21
										770	168	824	254		8.51	14.2
										848	117	586	245		12.3	6.06
										824	122	422	220		12.6	7.9
										654	172	996	411		9.98	8.24
										452	101	564	262		12.8	11.3
										1052	149	642	298		10.7	16
										724	134	916	260		6.23	9.55
										554	102	914	415		9.14	8.93
										990	133	950	401		6.92	9.26
										748	119	536	211		7.46	4.59
										792	113	884	292		14.1	11
										604	135	494	221		8.81	7.01
										826	208	752	323		9.71	7.33
										540	100	524	177		14	12.5
										576	105	802	308		8.54	13.4
										788	117	570	334		6.38	5.43
										452	116	670	281		5.35	9.81
										306	65.6	1020	254		5.89	8.97
										574	159	522	255		7.6	12.3
										502	106	886	343		9.77	11
										572	124	948	378		7.3	7.02
										782	99.3	718	318		9.61	8.08
										364	102	562	273		17.5	10.4
										752	116	868	311		6.44	10.4
										466	121	1056	466		8.53	12.3
										570	150	1078	326		8.34	7.27
										1098	144	632	204		8.33	9.39
										362	94.1	644	191		10.3	10.2
										1038	117	720	363		10.6	10.1
										442	74.7	932	382		12.7	7
										378	103	584	255		9.99	6.17
										464	148	762	345		11	6.64
										444	71.6	592	223		7.38	13.3
										422	60.9	546	208		6.4	11.2
										1114	212	932	299		17.7	6.91
										944	127	712	283		6.41	9.97
										1180	160	802	267		7.75	10.1
										826	115	954	453		5.39	7.12
										446	72.6	320	210		8.97	13.3
										496	134	956	329		18.5	16
										914	102	1178	397		10.4	12.7
										864	102	566	350		5.67	11.5
										488	81.1	976	299		9.32	8.1
										420	124	792	259		2.23	9.76
										914	99.7	510	191		9.14	5.66
										510	133	946	293		7.27	7.68
										478	120	1014	325		5.96	9.72
										648	107	698	280		12	8.27
										466	126	510	251		8.29	11
										490	88.2	488	318		5.92	4.41
										696	105	766	223		9.77	7.39
										670	104	880	178		3.22	5.37
										736	158	590	255		6.27	13.1
										786	106	956	442		14.1	9.15
										796	138	974	359		7.44	8.07
										964	131	340	213		5.43	9.52
										616	125	574	322		11.5	8.42
										484	90.6	600	285		11	8.86
										514	106	716	258		7.31	8.64
										460	124	512	179		12	10.3
										702	107	1046	286		7.44	2.56
										348	106	1140	430		12.3	10.8
										506	90	1094	318		12.7	7.43
										858	121	1032	348		9.61	7.65
										684	79	396	272		5.86	5.93
										740	81.2	590	350		8.63	11.5
										484	82.7	1124	487		9.42	12.9
										512	115	842	323		6	15.1
										1134	154	442	223		13.9	6.61
										840	135	508	268		4.98	8.48
										640	85.7	870	259		10.2	8.84
										564	75.7	426	259		6.55	10.6
										1016	136	494	267		9.38	11.1
										594	164	976	396		4.81	9.16
										706	102	454	176		7.67	7.59
										706	100	630	171		11.5	9.86
										472	99.7	394	196		12.2	10.1
										702	120	940	336		11.8	5.58
										528	149	1174	424		6.24	10.4
										862	161	578	229		8.15	7.23
										932	142	1022	214		11.1	9.56
										808	119	644	193		8.05	6.75
										488	100	486	326		8.35	9.59
										624	116	562	305		9.82	9.51
										518	86.3	710	246		7.68	12
										558	108	590	225		4.18	8.62
										924	167	552	267		8.14	8.31
										656	150	540	282		11.8	11.1
										462	140	722	224		10.5	12.7
										724	134	1052	329		14	11.3
										518	178	578	193		15.1	12.8
										446	113	718	156		11.3	8.86
										638	126	722	327		6.57	10.9
										412	64.4	1106	381		4.61	12.7
										446	75.8	736	321		18.4	13.9
										930	130	1048	270		10.1	12.8
										1008	149	760	324		11.7	12.3
										666	90.3	504	251		11	10.2
										1008	161	738	313		15.6	12
										464	118	472	267		7.59	9.46
										860	169	444	248		11.2	5.55
										440	95.8	728	207		8.83	11.3
										478	144	758	273		13.7	6.4
										958	127	978	289		9.36	12.7
										634	160	572	276		8.72	8.45
										628	135	752	197		12.7	5.75
										688	152	806	228		8.99	9.09
										556	78.8	898	246		9.24	13.3
										800	109	954	372		9.29	12.6
										600	127	908	359		11.6	11.4
										588	113	580	319		14.1	12.1
										806	117	848	440		7.85	12.9
										780	86.5	830	327		11	14.7
										448	97.6	1184	380		6.97	7.61
										918	111	538	288		10	9.71
										616	164	810	312		14.1	8.32
										734	99.5	790	272		9.46	7.16
										696	75.1	1012	380		9.04	11.4
										840	175	834	294		10.5	9.42
										690	141	922	332		10.1	7.74
										934	128	984	251		9.22	10.5
										552	126	972	412		11.4	15.6
										696	86.1	478	353		11.5	14
										1098	141	702	210		6.42	13
										864	131	1004	340		6.74	6.77
										682	80.1	968	248		5.71	9.37
										526	129	758	374		9.99	12.6
										608	135	636	370		7.87	10.6
										510	117	922	383		10.8	8.31
										664	121	508	189		14.6	10.5
										718	141	868	319		8.42	7.21
										534	182	584	204		10.4	11.4
										896	163	540	237		8.85	5.35
										958	102	444	242		9.38	14.7
										574	118	614	358		6.56	9.13
										940	146	774	357		9.61	11.8
										422	89.9	758	320		9.51	11.5
										932	92.4	910	326		11.9	6.56
										512	91.7	586	276		4.25	9.23
										1006	159	930	230		9.58	7.68
										552	82.5	446	215		6.45	10.4
										990	196	464	264		5.07	7.87
										540	116	368	156		6.37	8.61
										606	137	966	291		8.29	10.8
										684	119	702	394		6.11	8.5
										520	139	1040	373		6.65	14.2
										468	77.4	806	230		9.87	5.57
										612	104	798	262		6.39	12.4
										738	119	722	340		6.75	10.9
										574	121	392	238		10.6	11.6
										470	117	636	279		7.71	7.05
										928	135	464	295		10.4	4.11
										894	132	482	250		6.1	7.57
										816	190	782	275		9.69	8.89
										418	112	942	356		6.54	9.34
										712	99.5	628	198		9.51	11.5
										870	118	476	258		5.11	5.26
										882	135	968	299		4.3	11.2
										456	145	598	247		7.88	9.12
										562	177	566	314		4.8	8.43
										612	126	986	426		6.75	6.64
										456	127	608	360		13.9	11.8
										974	115	868	241		7.32	14.8
										670	76.7	488	241		12.3	11.1
										682	103	488	164		6.69	7.4
										546	175	676	310		8.18	13.6
										506	87.8	300	164		12.5	11.2
										550	105	496	214		15.1	7.71
										398	108	592	215		7.45	7.64
										932	124	950	330		12.7	10.5
										610	113	674	261		8.29	11.7
										606	135	1114	279		13.1	7.08
										718	99.1	732	191		6.62	10.2
										732	107	928	186		10.1	3.79
										586	135	554	226		4.33	10.4
										726	138	1010	247		5.75	11.8
										884	108	622	233		7.48	6.76
										1078	133	876	273		10.1	9.16
										468	90	772	249		13.5	7.57
										910	156	574	334		6.85	12.6
										768	178	974	351		7.67	5.35
										928	182	380	264		7.55	14.8
										682	216	626	184		7.4	4.14
										838	156	544	305		9.2	7.31
										894	98.6	654	339		7.13	13.8
										642	117	544	153		6.81	6.02
										548	150	872	292		8.82	8.73
										714	144	1130	485		10.1	10.5
										790	102	704	255		9.21	7.68
										736	97.3	1024	428		6.02	6.96
										474	89.2	404	210		10.4	9.89
										600	111	592	293		10.5	12.6
										992	162	1000	303		8.17	5.38
										808	145	608	270		11.4	7.65
										806	148	716	274		13.3	10.7
										364	57	592	199		8.25	1.98
										630	116	858	328		6.9	11.1
										672	152	420	235		13	10.1
										556	129	842	255		6.84	9.24
										598	118	478	248		6.99	6.95
										538	115	1072	289		5.13	16.2
										666	121	434	242		6.09	14.8
										664	106	524	323		7.04	11.9
										558	104	954	401		11.5	9.81
										966	182	740	230		12	8.46
										564	156	374	169		9	9.03
										732	109	536	174		2.15	15.2
										862	120	544	368		8.79	9.8
										604	146	454	248		17.5	8.32
										926	123	1010	254		7.48	9.58
										542	136	846	289		10.5	7.43
										580	95.1	968	327		7.61	8.93
										280	65.4	1050	257		12.1	8.2
										564	98.1	900	398		8.81	10.3
										384	89.9	406	146		8	4.57
										558	144	722	398		6.37	13.4
										556	93.8	898	470		8.15	19
										562	131	556	314		11.5	9.64
										618	113	528	317		7.8	13.2
										386	85.4	412	139		5.51	8.51
										528	107	940	289		5.48	7.93
										1006	153	836	337		11.8	5.46
										348	91.9	774	301		6.05	7.2
										612	143	606	298		7.14	6.29
										606	158	864	234		2.69	11.3
										550	108	578	252		9.34	11.3
										702	73.5	990	322		4.89	12.2
										382	104	990	260		1.5	16
										700	91.5	982	302		8.48	11.1
										906	175	1072	290		6.72	8.97
										690	153	414	236		6.75	11.1
										1004	141	544	320		9.02	9.34
										546	114	964	292		7.2	7.96
										1208	174	610	216		5.68	8.49
										490	84.8	492	200		12.2	7.71
										706	158	882	286		11.3	11.6
										832	168	820	337		5.13	4.3
										1070	129	986	176		13	11
										498	110	802	454		12.3	10.9
										658	70.8	936	246		7.06	8.4
										444	84.3	1042	319		12.9	6.04
										620	162	1082	393		5.56	8.2
										1000	129	330	190		11.1	16.5
										460	135	624	252		8.5	6.72
										1144	154	674	206		6.5	4.39
										526	111	748	266		6.67	8.97
										952	123	528	290		7.23	10.2
										686	91.5	910	250		6.69	11.8
										436	145	618	193		8.85	7.38
										604	176	1100	313		4.63	12.2
										524	97.7	672	272		5.42	7.29
										906	179	690	267		10.8	6.81
										596	116	560	315		13.9	8.21
										962	185	1046	492		9.51	11.5
										908	114	742	283		8.14	11.6
										608	106	746	250		14.3	7.07
										558	145	946	335		10.3	6.78
										548	103	1134	333		5.78	6.99
										692	112	804	328		12.2	6.79
										466	158	998	296		5.86	17
										468	104	1054	352		6.42	11
										898	161	926	288		6.3	10.6
										376	128	558	292		6.7	9.45
										686	100	932	315		8.32	6.01
										840	143	908	363		9.36	11
										598	112	856	343		12.4	13.5
										642	120	458	311		6.2	6.45
												514	258		7.31	7.17
												586	281		7.71	12
												690	315		6.03	7.25
												944	410		6.4	6.41
												324	144		14.1	11.4
												438	196		10.7	11.5
												764	284		8.65	11.1
												908	237		8.18	10.4
												560	301		13.3	11.6
												872	218		7.28	9.13
												1086	301		10.2	6.62
												714	288		12.3	8.58
												356	194		8.85	9.39
												854	485		8.67	13
												596	325		10.2	4.7
												884	335		6.76	10.9
												860	245		8.91	8.01
												800	363		9.01	12.7
												644	312		10.4	7.56
												898	347		8.95	9.46
												696	210		10.7	7.72
												472	225		13.2	6.8
												458	169			5.27
												440	202			9.91
												588	318			7.89
												782	225
												1208	295
												558	314
												692	324
												646	331
												614	233
												498	273
												718	224
												760	285
												1108	220
												1068	364
												534	267
												462	256
												712	269
												990	404
												938	173
												316	123
												1040	297
												794	252
												780	329
												640	348
												1002	275
												546	282
												358	229
												794	295
												472	230
												994	371
												1120	378
												1052	412
												638	193
												610	217
												1158	378
												848	279
												732	363
												1052	450
												770	121
												788	315
												916	270
												654	383
												1110	400
												700	262
												822	267
												942	355
												726	294
												972	294
												998	287
												544	287
												708	212
												1124	438
												890	206
												396	249
												508	333
												1012	468
												938	228
												528	283
												508	175
												792	360
												586	361
												482	291
												562	215
												808	227
												550	238
												674	277
												576	299
												422	299
												598	355
												626	264
												1010	399
												754	305
												500	247
												1050	270
												984	261
												1152	526
												892	349
												762	366
												760	288
												1016	372
												832	293
												512	278
												944	368
												556	130
												792	328
												1042	398
												804	477
												680	292
												486	166
												930	331
												844	314
												744	301
												772	329
												564	323
												578	390
												962	409
												412	220
												626	347
												980	334
												436	224
												438	214
												1068	431
												452	209
												536	296
												660	267
												942	274
												596	169
												680	308
												854	424
												960	421
												1060	304
												804	334
												848	300
												810	387
												944	331
												896	345
												432	238
												962	348
												1054	294
												554	241
												818	260
												758	287
												664	138
												904	269
												948	518
												574	226
												1038	409
												492	264
												972	331
												726	314
												818	284
												614	233
												1050	368
												548	192
												572	198
												978	258
												420	261
												930	227
												1026	355
												766	283
												576	293
												524	308
												640	289
												384	193
												910	380
												574	223
												762	342
												424	217
												974	275
												674	359
												554	229
												810	354
												522	226
												558	143
												562	332
												794	366
												676	304
												556	225
												726	248
												626	357
												650	220
												844	305
												1072	380
												838	392
												918	271
												1174	382
												706	392
												864	266
												432	267
												374	208
												538	248
												908	318
												754	353
												908	302
												540	300
												1016	455

## Sheet: Figure 2e
Figure 2e	flow cytometry of worms in different larval levels
						Raw data from gating	TOF L1 0 µM	Red L1 0 µM	TOF L1 10 µM	Red L1 10 µM	TOF bkg L1	Red bkg L1	TOF L2-L3 0µM	Red L2-L3 0 µM	TOF L2-L3 10 µM	Red L2-L3 10 µM	TOF bkg L2- L3	Red bkg L2-L3	TOF L4 0µM	Red L4 0 µM	TOF L4 10 µM	Red L4 10 µM	TOF bkg L4	Red bkg L4	TOF D1 0 µm	Red D1 0 µm	TOF D1 10 µM	Red D1 10 µM	TOF bkg D1	Red bkg D1
						for bar	408	41.6	228	46.8	422	2.37	926	147	770	262	730	8.8	1642	405	1556	567	1800	27.8	1934	566	1482	684	1736	45.8
						diagrams	354	22.6	458	67.1	432	2.13	928	96.8	748	179	832	8.56	1550	305	1560	608	1392	28.1	1768	511	1596	598	1966	47.2
						TOF = time of flight	220	23.7	282	43.4	290	2.17	760	137	966	275	952	12.2	1850	341	1644	540	1432	28	2110	608	1878	815	1674	40.4
						bkg= background of wild type worms	312	23	342	44	488	2.35	734	97.5	550	196	872	8.56	1478	306	1650	667	1546	24.5	2008	461	1580	644	1668	60.8
							246	29.6	164	42.9	294	2.14	1080	105	972	228	428	6.52	1670	356	1570	657	1428	22.5	1648	374	1792	584	1730	53.4
							366	31.1	320	49.5	442	2.34	1344	169	750	280	942	8.5	1576	254	1604	644	1416	24	1640	402	1750	754	1722	44.5
							198	23.7	150	62	230	1.87	784	128	824	201	712	8.5	1602	319	1776	465	1464	24.3	1822	399	1768	639	1636	40.1
							146	23.2	320	46.6	434	1.53	798	138	676	202	420	4.79	1724	397	1620	558	1342	20.8	1894	618	1676	735	1918	54.4
							284	21.7	320	56.8	222	2.05	1088	107	706	231	1016	10.3	1652	323	1516	547	1392	18.4	1782	533	1952	778	1504	30.4
							552	23.6	362	64.8	294	7.18	1040	137	646	244	1090	12.2	1592	340	1474	685	1552	34.8	1574	544	1700	673	1666	33.1
analysis of fold inductions starting from different growth states - L1 larval levels until day1 adult worms - 24 hours of treatment with 10 µM							236	29.3	286	45.8	204	6.25	1054	138	920	225	506	6.61	1576	271	1810	633	1358	23.7	1974	512	1814	683	1722	42.4
							528	31.9	338		380	1.49	650	160	784	317	880	8.31	1584	329	1620	547	1608	24.5	1940	500	1708	744	1716	38.2
	mean values						548	27.7	254	51.2	456	2.4	448	101	556	193	594	10	1544	260	1616	574	1522	19.6	1930	470	1928	722	1670	51.1
L1	Red	bkg	Red-Bg	SD			334	35	418	69.4	290	2.53	706	91.3	690	238	872	7.7	1892	448	1670	632	1180	13.8	1692	443	1738	676	1576	48.6
0 µM	29.0379	4.08921	23.2136	5.92808			592	32	342	79.3	258	1.59	1164	128	1022	234	656	11	1804	317	1522	613	1154	19.6	1902	411	1950	616	1558	41.5
10 µM	51.2258	4.08921	47.1366	13.9319			268	24.1	428	53.3	258	1.69	876	110	1008	272	782	11	1606	402	1352	482	1600	28.7	1902	548	1906	777	1608	40.3
fold-induction			1.98969	0.527294			332	29.6	292	46.5	334	1.31	976	108	824	188	582	6.47	1872	353	1784	514	1402	24.3	1542	423	1582	605	1660	44.7
							286	38.4	250	44.2	214	1.74	982	121	800	279	586	5.85	1488	278	1690	674	1600	26.3	1934	519	1956	674	1824	45.8
L2-L3	Red	bkg	Red-Bg	SD			400	21.5	230	47.8	558	2.56	1340	150	780	285	514	7.61	1470	315	1572	478	1724	20.8	1632	488	1870	640	1730	41.7
0 µM	125.886	8.87597	117.01	24.9856			642	36.7	254	47.5	424	3.02	798	111	1174	308	850	7.62	1490	253	1450	500	1104	29	1784	486	1742	606	1520	56.7
10 µM	253.544	8.87597	244.668	58.9321			330	27.5	420	52.1	282	1.89	1020	104	514	240	960	9.25	1460	283	1586	466	1508	27	1860	458	2078	742	1698	43.1
fold-induction			2.09099	0.503649			576	27.4	282	72.4	322	2.1	488	93.6	934	171	662	8.07	1864	392	1630	601	1380	21.7	1750	478	1674	597	1870	49.9
							414	41.9	530	59.9	408	2.47	906	122	952	144	720	6.8	1522	404	1362	564	1154	17	1904	642	1686	768	1448	29
L4-YA	Red	bkg	Red-Bg	SD			492	29.2	440	59.8	280	1.89	932	167	720	287	568	6.99	1870	369	1696	628	1508	21.1	1694	440	1672	620	1694	47.5
0 µM	325.392	24.6383	300.753	46.0935			306	26.2	358	35.5	368	1.92	892	112	604	249	430	5.41	1452	311	1516	587	1358	27.8	1930	419	1276	642	1474	32.8
10 µM	560.263	24.6383	535.625	84.0965			458	31.9	330	40	340	1.23	1186	167	558	232	600	9.5	1572	376	1848	629	1456	22.3	1600	479	1630	991	1568	43.5
fold-induction			1.78094	0.279619			276	21.7	248	67.4	308	2.02	736	117	772	143	458	4.68	1630	322	1714	573	1440	22.9	1794	480	1882	664	1596	45.1
							296	15.2	360	43	428	1.93	1112	165	470	194	550	5.55	1564	362	1562	583	1454	23.4	1994	402	1702	662	1628	33
day1	Red	bkg	Red-Bg	SD			456	27.3	280	30.2	470	2.17	816	119	492	207	920	7.37	1852	293	1614	506	1124	16.3	1852	446	1880	825	1864	46.8
0 µM	493.567	24.6383	447.449	71.5156			516	41.4	268	44.2	364	1.72	530	114	860	221	498	7.79	1478	320	1582	482	1406	34.4	1668	577	1666	772	1682	46.8
10 µM	714.293	24.6383	668.175	95.1972			538	24.6	242	44.5	268	1.98	802	76.3	822	233	778	6.34	1512	301	1648	715	1324	18.5	1740	450	1818	867	1528	40.3
fold-induction			1.4933	0.212755			354	31.9	486		282	1.6	1034	132	1246	331	466	7.29	1764	289	1564	604	1322	27.1	1834	478	1758	667	1646	55.1
							478	24.1	246	51.5	460	2.33	1110	133	970	260	892	9.29	1522	343	1690	534	1782	24.6	1852	395	1618	770	1934	51.2
							382	23.8	244	61.3	456	2.08	644	157	710	190	958	8.63	1682	321	1440	525	1400	24.6	1674	571	1718	572	1660	52.3
							288	19.9	440	56.5	404	2.34	1230	147	1268	389	1096	12.8	1670	263	1520	536	1358	22.1	1700	536	1620	747	1504	45.5
							400	25.7	328	41.7	260	2.26	890	138	1016	220	752	6.69	1350	267	1436	621	1790	34.9	1688	493	1836	572	1530	49.2
							540	41	158	38.9	368	2.4	684	129	844	259	814	7.79	1726	324	1422	582	1226	30	1840	482	1422	723	1684	54.1
							318	25.2	394	46.4	254	2.4	1168	171	792	305	662	7.93	1608	341	1822	584	1460	21.2	1626	452	1798	697	2084	60.9
							384	21.3	344	43.8	240	2.57	714	90.9	696	253	670	7.62	1558	255	1322	577	1390	31.5	1568	503	1788	933	1688	52.8
							306	26.3	124	66.1	318	1.62	1180	141	614	198	482	6.38	1534	312	1280	558	1320	26.2	1976	596	2034	738	1854	56.6
							376	25	320	62.4	278	2.77	476	105	914	178	730	6.87	1686	258	1606	510	1506	21	2022	511	1816	748	1504	35.7
							540	20.9	132	69.9	192	1.52	1090	121	864	234	568	8.51	1620	259	1768	669	1380	21.4	1226	442	1838	791	1612	43.7
							660	29.8	372	66.7	274	2.18	632	110	474	202	1226	12.3	1666	396	1610	524	1578	24.2	2024	528	1868	748	1920	51.9
							598	39.4	416	42.5	290	1.86	1136	144	564	276	826	12.6	1544	342	1772	627	1300	15.2	1898	443	1978	870	1736	44.9
							536	27	218	57.9	492	2.82	928	151	938	165	562	9.98	1640	344	1792	523	1846	41.5	1910	566	1816	616	1550	46
							322	24.6	508	70	296	2.01	732	54.7	850	172	1026	12.8	1726	345	1646	505	1696	24.3	1922	557	1470	606	1642	41
							334	24.8	344	59.2	416	2.79	668	89.3	886	186	992	10.7	1332	304	1882	551	1068	21.7	1838	535	1790	669	1854	51
							590	27.9	514	82.8	366	1.44	596	148	762	282	444	6.23	1462	400	1508	585	1344	25.6	1764	381	1650	708	1826	58.3
							422	26.7	494	48.8	332	2.19	1112	144	698	235	454	9.14	1750	334	1892	648	1108	18.5	1594	448	1898	676	1776	49.9
							424	49.1	374	69.7	322	1.93	808	94.7	1054	327	674	6.92	1624	318	1486	591	1186	21.3	2070	632	1620	613	1814	59.7
							532	32.7	470	46.3	374	1.48	550	120	916	236	722	7.46	1420	268	1538	603	1214	34.4	1852	551	1888	831	1446	30.6
							624	39.1	466	38.8	334	2.57	662	121	682	250	766	14.1	1588	374	1390	537	1264	17.8	1944	488	1280	560	1640	50.1
							184	18.5	382	52.5	392	1.86	658	111	528	262	920	8.81	1594	304	1602	625	1392	21.9	1862	576	1602	618	1626	40.6
							564	21.6	206	37	318	2.46	872	117	932	205	886	9.71	1576	338	1414	436	1490	22.5	1780	531	1628	761	1356	41.6
							372	28.4	258	41.1	404	2.2	1048	111	622	233	1040	14	1478	330	1452	538	1488	23.1	1842	448	1794	692	1504	40.6
							438	18.2	222	30.4	400	2.55	568	97.3	1042	327	476	8.54	1598	304	1844	763	1282	19.1	1750	556	1708	593	1690	23.4
							348	20.8	300	46.9	348	1.58	994	122	594	205	736	6.38	1622	333	1560	505	1386	22.6	1788	394	1328	672	1904	49.2
							336	29.4	146	61.9	228	6.58	1018	105	984	218	750	5.35	1628	389	1644	571	1474	19.8	1738	461	1898	702	1654	40.3
							306	27.4	588	59.2	486	2.22	730	83.8	528	271	546	5.89	1652	338	1756	626	1380	20.5	1762	610	1542	651	1426	27.8
							406	33	436	46.4	332	2.77	1302	158	992	286	470	7.6	1628	334	1492	803	1710	38.8	2032	503	1890	647	1594	34.2
							342	23.4	170	38.8	458	2.45	1038	159	874	217	624	9.77	1494	310	1398	646	1388	24.6	1958	566	1794	608	1702	42.3
							348	25.2	212	43.8	264	1.93	734	104	848	225	930	7.3	1746	309	1798	668	1376	15.9	1840	454	1716	672	1914	56.1
							370	19.4	168	55.9	216	1.96	810	128	682	280	894	9.61	1466	331	1798	649	1204	16.9	1734	495	1762	707	1638	36.8
							418	31.8	210	28	298	1.74	758	90.3	864	207	310	17.5	1488	364	1472	618	1362	22.2	1844	572	1944	847	1710	44
							464	33	292	37.4	350	1.85	1208	139	750	277	502	6.44	1750	351	1618	564	1440	17.7	1826	395	1834	753	1576	51.6
							442	27.8	376	48.3	250	1.86	1140	131	970	324	802	8.53	1618	304	1588	515	1250	15.5	2206	622	1768	610	1456	49.7
							338	25.3	400	37	428	1.58	1262	155	568	197	568	8.34	1568	292	1642	733	1210	15.4	1870	531	1516	663	1494	35.4
							510	22.1	318	72.3	522	2.54	1196	160	778	232	522	8.33	1594	337	1568	443	1766	29	1632	522	1924	913	1526	31.3
							470	27.5	164	50.3	444	1.97	1070	107	890	223	598	10.3	1578	309	1664	552	1530	26.4	1718	490	1744	731	1640	50.6
							486	27.8	168	45.3	290	2.27	1148	144	452	307	1014	10.6	1542	298	1828	617	1478	30	1634	405	1988	810	1760	63.1
							374	27.1	152	58.5	392	2.09	908	92.8	530	217	1066	12.7	1738	361	1502	472	1654	22.5	1898	617	1448	634	1540	51.6
							464		450	54.5	452	2.41	918	173	1182	220	398	9.99	1586	311	1372	490	1594	22.2	1684	503	1846	782	1622	50.4
							638	25.6	298	75.1	330	2.79	912	72.4	760	243	706	11	1628	269	1704	529	1120	24.9	1714	474	1350	611	1714	106
							402	24.6	470	41.7	336	2.06	1146	110	1114	277	788	7.38	1588	341	1598	550	1448	21.2	1666	459	1938	872	1560	43
							370	39.1	256	35.7	468	2.12	986	161	920	319	446	6.4	1810	298	1718	596	1474	28.3	1572	384	1420	791	1608	63.8
							330	25	358	52	440	1.92	820	128	964	221	1070	17.7	1568	288	1394	522	1454	24.8	1788	422	1790	641	1532	38.3
							512	30.6	368	65.5	408	2.44	946	149	618	369	772	6.41	1606	295	1694	735	1298	14.5	1460	592	1782	731	1646	55.3
							248	22.1	458	45	248	1.29	680	93.9	938	251	854	7.75	1660	327	1854	616	1540	25.7	1784	427	1726	930	1652	39.8
							238	27.1	314	63.6	242	2.14	970	95.1	748	276	468	5.39	1698	337	1684	572	1336	27.6	1574	390	2042	707	1636	58
							432	25.1	204	41.7	378	2.16	1006	135	730	252	526	8.97	1674	329	1490	521	1030	26.9	1812	582	1814	752	1562	38
							498	41.4	176	38	344	1.65	1198	155	1102	277	1104	18.5	1364	391	1634	588	1256	25.9	1722	450	1578	580	1526	28.4
							532	34.9	370	38.9	278	2.36	840	166	746	216	800	10.4	1612	321	1786	684	1652	29.9	1824	477	1910	734	1720	56.4
							484	19.5	308	56.6	376	2.2	700	146	530	203	428	5.67	1898	384	1698	518	1466	26.8	1540	562	1794	823	1744	55.1
							398	22.7	474	63.2	450	2.4	1150	118	418	166	580	9.32	1462	283	1694	542	1328	23.2	1780	488	1830	652	1776	42.4
							426	27	220	41.5	282	2.34	996	130	820	176	436	2.23	1676	320	1798	637	1560	23.5	1694	603	1584	697	1852	60
							384	30.6	416	45.4	394	1.72	1284	146	1046	254	1034	9.14	1828	323	1518	510	1408	29.3	1442	500	1808	646	1606	47.8
							520	25.9	402	35.4	400	1.8	1120	150	1002	383	464	7.27	1874	318	1632	470	1370	25.2	1884	565	1804	711	1782	44.4
							478	26.5	278	54.5	348	2.15	600	97.8	1096	289	694	5.96	1528	284	1594	607	1230	25.1	1464	435	1784	733	1634	40.3
							154	22.3	348	49.6	308	1.88	712	97.7	1014	307	954	12	1424	348	1834	491	1390	23	2408	602	1852	668	1542	27.7
							212	21.3	286	45.8	360	1.74	1178	147	524	188	512	8.29	1728	333	1418	562	1580	27.3	1736	494	1406	594	1850	56.9
							568	33	232	48.9	272	1.96	1146	145	680	286	576	5.92	1532	341	1772	593	1544	37.7	1558	584	1868	541	1684	51
							254	29.6	218	32.7	284	2.18	1060	117	1148	356	972	9.77	1574	277	1408	525	1280	19	1832	500	1720	658	1654	46.3
							600	38.1	174	53.3	284	2.07	576	123	1014	309	510	3.22	1656	300	1530	647	1852	21.1	1574	435	1612	602	1754	49.5
							374	26.9	388	59.3	380	1.63	1084	104	834	248	848	6.27	1454	294	1588	586	1486	19.7	1670	432	1872	814	1866	44.1
							354	29.5	280	52.2	362	2.22	506	115	740	247	760	14.1	1586	350	1780	614	1172	17.5	1812	559	1872	624	1818	49.7
							390	20.6	224	38.3	472	2.09	658	123	1112	348	672	7.44	1278	355	1710	508	1280	16	1834	460	2042	764	1356	51.9
							202	21.7	438	59.8	446	2.12	948	105	594	210	674	5.43	1852	355	1710	537	1448	23.4	1424	460	1730	646	1614	46.4
							304	21.3	254	51.4	276	2.35	762	103	988	319	806	11.5	1378	273	1406	497	1228	17.1	1376	479	1562	759	1830	53.2
							188	24.9	322	61	472	2.53	690	101	772	206	880	11	1770	381	1566	552	1434	23.2	1756	438	1780	677	1686	48.6
							438	20.6	186	38.7	306	2.51	976	119	1004	210	698	7.31	1916	373	1836	664	1660	38	1888	468	1608	1039	1844	54.9
							472	30	424	34.3	270	2.24	1030	109	812	211	894	12	1768	291	1540	602	1754	26.5	1834	492	1710	726	1612	50
							216	25.8	382	59	338	2.13	528	95.7	1240	286	548	7.44	1774	289	1424	429	1584	26.4	1666	505	1468	748	1734	51.4
							566	27.2	370	46.6	482	2.26	1210	139	514	233	984	12.3	1384	288	1780	614	1632	28.4	1750	560	1444	728	1558	36.4
							516	22.3	336	62.7	294	2.51	768	147	866	232	1042	12.7	1568	366	1638	520	1552	22.3	1710	589	2042	873	1614	31.7
							458	22.8	202	41.6	232	1.97	1014	138	618	284	806	9.61	1652	340	1772	617	1474	26	1684	577	1990	782	1756	38.4
							514	44	258	39.1	386	1.92	1316	136	1192	385	380	5.86	1656	331	1520	576	1598	19.8	1694	466	1972	886	1632	44.5
							344	25	242	57.3	446	2.02	1030	133	1066	319	756	8.63	1582	313	1748	680	1106	24	1918	572	1756	644	1490	34.9
							424	30.2	264	54	434	2.28	1102	127	892	272	794	9.42	1608	321	1496	493	1640	29.1	1576	400	1814	661	1754	40
							382	26.8	400	38.2	280	2.13	848	131	658	207	600	6	1540	264	1628	541	1762	28.2	1906	482	1680	625	1546	43.7
							386	22.7	230	66.6	426	2.06	492	72.1	854	292	804	13.9	1594	316	1616	692	1166	20.4	1970	522	1952	758	1648	45.2
							192	19.9	332	34.5	282	2.33	708	140	972	302	702	4.98	1628	311	1512	594	1898	22.9	1438	386	1598	708	1986	67.9
							122	34.3	452	46.6	364	1.86	834	117	1248	302	976	10.2	1812	282	1538	446	1302	25.3	1884	545	1666	720	1778	53
							474	31.2	438		364	1.39	1188	135	838	295	462	6.55	1756	309	1498	520	1496	29.8	1834	463	1732	676	1548	40.2
							412	43.4	322	34.8	308	222	1170	152	818	246	694	9.38	1392	274	1594	708	1300	23.3	1756	402	1760	693	1900	50.8
							240	24.3	244	56.1	328	2.81	1194	148	512	207	642	4.81	1632	344	1404	430	1652	24.1	2278	457	1982	764	1716	45.9
							436	19.5	132	47.1	386	1.81	570	94.8	880	261	1036	7.67	1550	354	1358	463	1300	28.5	1632	442	2106	803	1928	43.1
							456	16.4	208	29.6	444	2.15	1090	147	606	222	552	11.5	1644	412	1482	511	1498	30	1982	577	1718	661	1976	65.1
							354	26.8	222	70.2	434	2.81	942	134	840	191	950	12.2	1788	364	1540	469	1544	32.6	1846	411	1782	672	1538	45.5
							156	21.8	228	52.6	302	2.41	1210	127	996	219	784	11.8	1764	317	1508	411	1692	27.1	1878	496	1868	851	1474	43
							474	29.7	274	56.3	390	1.77	936	138	940	394	510	6.24	1624	394	1542	513	1238	23.1	1686	511	1892	824	1688	31.7
							404	22.4	318	35.6	266	1.96	1072	102	824	192	454	8.15	1662	400	1506	574	1218	29.6	1744	497	1666	689	1626	43.1
							374	28.4	330	46.8	328	1.79	506	116	622	213	666	11.1	1424	256	1648	704	1514	25.6	1902	522	1590	562	1786	52.7
							396	23.4	344	47.5	232	2.04	676	151	762	251	566	8.05	1758	370	1486	564	1328	21.8	1744	471	1792	570	1700	56.7
							562	30.4	250	47.4	418	1.87	1096	124	900	301	628	8.35	1634	311	1412	571	1422	26.7	1768	569	1686	604	1658	50.9
							356	22.1	182	63.2	338	2.85	1176	157	660	228	918	9.82	1692	304	1514	612	1902	18.6	2006	547	1934	818	1984	52.6
							338	29.9	254	36.1	356	2.31	864	132	938	318	442	7.68	1558	251	1678	689	1652	27.3	2086	483	1662	458	1624	42.3
							342	18.2	254	55.1	306	2.56	994	101	958	175	434	4.18	1574	376	1478	491	1778	25.1	1678	451	1904	789	1348	32.6
							392	25.1	314	44.7	254	2.53	624	122	550	147	846	8.14	1616	384	1588	587	1412	22.4	1904	438	1718	679	1692	48.7
							448	23	412	47.3	274	2.09	906	111	958	271	970	11.8	1592	261	1428	607	1150	24.2	1706	511	1666	782	1484	39.9
							380	15.3	478	31.4	408	1.81	1028	158	442	215	952	10.5	1598	332	1576	537	1462	25.7	1984	387	1812	576	1742	50.8
							402	15.2	518	56.6	390	1.86	1016	166	966	261	768	14	1648	387	1714	642	1628	32.4	1732	462	1642	730	1904	46.5
							332	42.7	332		324	2.77	880	165	594	227	1044	15.1	1668	337	1516	506	1556	29.4	1632	516	1690	584	1580	41.2
							424	24.7	176	46.6	464	2.71	618	101	956	230	948	11.3	1672	306	1542	623	1586	20.5	1698	416	1682	868	1774	52
							364	35.5	398	61.5	332	1.99	1358	122	1038	274	474	6.57	1394	272	1242	491	1496	31.1	1698	386	2146	690	1734	48.5
							460	33.4	200	72.3	364	1.85	776	77.4	1102	303	468	4.61	1554	261	1386	351	1426	16.3	1608	427	1788	651	1680	48.4
							548	28.8	338	46.7	226	1.93	1136	138	552	191	1118	18.4	1386	288	1812	590	1262	31.6	1602	455	1720	544	1632	37.2
							522	27.2	482	55.5	446	2.49	556	145	1056	296	518	10.1	1520	263	1570	611	1446	21.6	1248	443	1492	691	1506	34.2
							250	31.2	452	52.3	298	1.48	624	97	1076	285	406	11.7	1660	344	1546	599	1418	21.8	1774	447	1620	811	1724	55.6
							446	23	194	28.4	358	1.92	810	126	1068	393	946	11	1592	360	1384	719	1314	19.7	1714	507	1826	738	1608	50.9
							450	25.9	384	53	496	2.5	996	127	1010	216	854	15.6	1696	312	1594	412	1426	29.5	1758	412	1874	751	1668	44.7
							222	19.1	220	55.3	406	2.36	1296	95.5	550	217	234	7.59	1378	341	1774	423	1436	21.3	1672	401	1854	755	1334	49.6
							472	26.9	248	37.6	208	1.72	856	108	946	264	1204	11.2	1626	279	1508	470	1580	26	1802	403	2032	823	1804	35.2
							508	33	412	45.9	406	1.62	790	108	654	223	782	8.83	1620	373	1490	599	1568	28.8	1882	555	1888	822	1624	42.7
							454	21.2	158	39.8	432	2.55	932	131	714	223	986	13.7	1706	362	1492	553	1164	17.2	1562	416	1738	666	1740	51.6
							288	26.6	260	49.2	432	2.57	672	88.4	960	327	806	9.36	1620	309	1398	567	1496	30.8	1776	514	1956	831	1510	36.6
							280	24.6	354	59.6	254	2.2	1220	128	628	376	936	8.72	1390	269	1548	546	1448	23.7	1654	480	1796	673	1634	40.6
							406	20.8	438	42.9	306	2.81	568	95.2	580	221	990	12.7	1502	282	1810	602	1796	43.8	1646	491	1528	600	1582	44.8
							448	19.3	188	45.1	354	1.83	916	137	628	180	732	8.99	1258	295	1748	614	1326	29.4	1512	579	1820	750	1618	61.4
							540	24.3	328	44.2	340	1.6	700	118	872	227	888	9.24	1594	293	1724	507	1830	32	1856	446	1670	726	1716	45.6
							276	22.5	496	49.5	298	2.48	752	102	544	174	868	9.29	1570	493	1960	702	1204	19	1754	463	1636	637	1628	48.4
							478	25.2	320	39	268	1.78	1092	110	866	376	984	11.6	1500	309	1456	507	1612	25.8	1632	448	1816	657	1688	43.8
							360	30.3	248	66.8	336	2.39	690	108	838	262	1250	14.1	1786	310	1408	474	1272	19.4	1974	500	1694	756	1690	59.2
							422	23.7	266	46.8	282	1.81	1172	101	992	214	792	7.85	1390	261	1568	567	1418	30.8	1690	522	1642	746	1564	36.1
							288	42.4	416	53.7	298	2.7	988	128	986	276	644	11	1588	306	1664	668	1028	27.4	1862	434	1782	723	1516	33.5
							254	32.8	328	31.8	352	2.18	828	95.2	1192	282	550	6.97	1628	305	1538	454	1166	20.6	1386	521	1838	662	1640	51.3
							350	25.8	408	35.5	258	2.09	1030	122	838	137	678	10	1722	311	1884	587	1196	14.8	1718	496	1664	681	1424	35.7
							436	29.4	246	64	378	1.78	472	107	1092	367	652	14.1	1596	356	1234	502	1490	24.2	1648	382	1678	713	1448	28.3
							482	25.5	386	30.5	270	1.94	598	97	1176	317	646	9.46	1374	287	1620	682	1276	27.2	1616	475	1642	702	1720	42.9
							486	31.2	466	37.1	342	1.3	880	81.9	888	233	814	9.04	1536	292	1622	609	1158	22	1730	489	1838	791	1556	44.8
							402	19.9	292	45.9	232	2.12	876	100	662	248	998	10.5	1762	437	1616	675	1240	27.5	1800	495	1916	799	1780	50.5
							282	31.7	506	56.9	316	2.73	1424	176	688	232	864	10.1	1646	398	1734	767	1570	27.3	2034	524	1930	774	1322	35.6
							316	23.3	390	59.3	430	2.74	778	91.8	636	207	710	9.22	1654	404	1684	483	1240	19.4	1788	538	1890	762	1854	47.5
							508	25.6	376	28.9	264	2.18	536	103	758	240	978	11.4	1324	317	1446	460	1794	31.1	1726	510	1650	657	1628	40.8
							280	20.8	304	47.2	388	2.32	530	104	964	193	812	11.5	1736	339	1658	539	1352	20.5	1968	529	1782	684	1684	56.2
							266	34.4	394	28.9	430	1.95	1004	176	842	293	492	6.42	1448	313	1820	575	1070	27.6	1764	482	1786	720	1686	41.7
							466	26.5	314	49.9	300	2.01	1366	167	474	232	536	6.74	1646	373	1820	671	1212	16.9	1572	399	1760	701	2014	56
							432	25.9	250	48.2	322	2.47	1228	138	592	207	798	5.71	1758	337	1706	594	1492	22.8	1868	465	1598	700	1576	20.1
							600	29.3	254	26.1	392	2.11	1352	168	592	194	884	9.99	1512	295	1640	523	1660	38.4	1498	394	1694	734	1412	57.9
							430		334	60.7	412	2.23	1150	121	538	180	882	7.87	1418	282	1398	454	1414	21.5	2322	610	2024	788	1692	39.9
							552	34	412	35.6	386	2.05	1016	113	782	311	730	10.8	1484	390	1824	583	1458	28.3	1636	410	1804	674	1690	49.9
							528	24.7	406	40.4	398	1.93	1232	128	440	151	718	14.6	1568	241	1572	478	1134	27.6	1520	587	2036	819	1776	48.2
							176	23	248	53.2	258	1.51	594	81.7	1058	418	770	8.42	1468	308	1408	432	1512	29	1948	539	1878	921	1738	52.5
							310	26.7	122	67.3	322	2.11	1126	136	632	160	730	10.4	1336	272	1398	447	1324	15.3	1752	534	1836	729	1684	39.5
							314	27.4	254	54.2	254	2.16	1066	129	876	286	808	8.85	1556	266	1480	597	1560	22.9	1754	567	1396	572	1414	40.5
							470	27.7	466	50.9	424	1.89	644	114	512	200	636	9.38	1616	280	1676	534	1514	24.6	1670	505	1492	805	1914	41.9
							316	43.5	350	59.2	288	2.6	750	201	546	227	464	6.56	1316	246	1672	608	1478	22.2	1880	566	1692	770	1590	42.7
							272	30.2	354	41.7	360	1.64	892	170	772	349	670	9.61	1616	394	1894	732	1366	19.5	1976	467	1950	744	1946	39
							446	27.3	222	55.3	330	1.88	1342	147	744	227	960	9.51	1598	365	1650	546	1540	24.1	1680	467	1852	677	1680	50.9
							156	20.6	428	47.8	418	1.88	928	101	1046	317	1074	11.9	1944	437	1622	783	1492	20.8	1528	480	1442	731	1524	38
							324	22.4	400	34.9	268	1.85	1194	144	798	260	534	4.25	1576	334	1746	596	1504	17.1	1634	431	1770	723	1752	40.3
							406	32.1	344	84.7	368	1.92	1052	121	772	307	736	9.58	1600	384	1346	683	1494	23.1	1586	491	1516	624	1568	38.4
							256	21.8	522	52.8	326	1.82	562	91.2	474	187	568	6.45	1486	296	1768	632	1418	26	1968	483	1756	555	1720	45.2
							394	15.6	204	36.8	458	2.42	552	78.9	834	235	370	5.07	1856	376	1524	376	1518	30	1568	473	1804	618	1716	58.5
							318	27.2	432	41.4	394	2.13	988	106	548	225	402	6.37	1810	343	1626	591	1694	25	1552	699	1728	648	1594	47.9
							432	30.1	196	30.7	352	2.24	842	147	518	171	508	8.29	1468	316	1840	625	1550	30.9	1784	467	2142	878	1580	44
							522	39.2	470	88.3	358	1.68	948	148	1022	364	558	6.11	1496	299	1392	597	1540	28.2	1740	488	1430	609	1408	35.5
							288	26.8	256	44.1	606	2.58	924	117	866	335	664	6.65	1486	311	1548	426	1300	23.3	1716	499	1746	638	1488	43.9
							282	26.5	372	50.4	372	1.76	880	107	752	149	458	9.87	1526	285	1700	604	1456	18.1	1584	575	2036	842	1650	46.8
							494	28.1	384	89.6	184	2.13	982	137	1174	353	478	6.39	1520	300	1614	681	1462	20.5	1724	511	2222	850	1680	37.1
							310	18	216	52.8	434	1.46	1170	162	824	283	456	6.75	1318	372	1688	634	1304	18.4	2018	377	1924	737	1724	45.4
							470	25	242	62.9	284	2.11	1344	139	806	219	1032	10.6	1380	351	1324	470	1176	18.7	1884	540	1492	607	1526	49.2
							548	38.2	248	50.9	430	2.02	814	72.9	734	166	868	7.71	1648	372	1644	387	1272	17	1986	484	1942	584	2028	62.3
							330	25.8	214	39	492	2.79	1118	157	964	234	538	10.4	1674	354	1606	517	1440	22.2	1622	483	1758	644	1614	38.2
							468	30.5	234	52.4	388	1.97	726	145	454	206	458	6.1	1400	274	1536	574	1436	28.1	1990	595	1500	627	1548	45.5
							426	23.4	182	48.1	296	1.92	964	97	1082	321	264	9.69	1732	375	1530	475	1408	23.6	1618	422	1844	675	1638	40.3
							470	23.4	356	41.2	352	2.23	1078	133	590	198	888	6.54	1538	315	1238	530	1278	15.1	1490	397	1764	653	1404	33.2
							306	23.5	390	29.8	490	3.18	994	89.1	788	289	922	9.51	1698	262	1486	607	1270	21.1	1922	401	2240	786	1902	61.1
							186	18.3	368	37.8	238	2.23	778	156	798	258	768	5.11	1530	286	1656	555	1464	26.7	1858	608	1836	788	1632	45.8
							366	25.6	412	33.8	378	1.93	618	112	878	239	618	4.3	1668	402	1594	416	1500	31.3	1752	395	1690	765	1786	52.4
							496	29.1	368	42.2	370	238	1262	121	760	113	606	7.88	1886	343	1884	549	1184	14.8	1798	516	1722	784	1806	46.6
							350	34.3	346	36.8	420	1.83	708	144	492	297	460	4.8	1508	303	1428	500	1108	19.6	1744	472	1580	726	1640	51.5
							216	29.7	346	73.8	458	2.19	916	128	502	164	798	6.75	1856	366	1446	599	1236	21.8	2138	639	1520	752	1808	50.8
							278	37.9	296	65.2	296	1.82	856	102	858	246	760	13.9	1444	291	1900	632	1254	21.8	1886	561	1772	760	1678	48.5
							414	20.2	252	48.7	350	2.25	986	116	842	209	642	7.32	1598	339	1580	641	1452	28	1802	514	2018	825	1576	38.8
							450	29.2	392	31.8	340	1.82	1058	109	840	246	912	12.3	1442	294	1706	433	1516	19.4	1890	441	1574	700	2006	49.6
							336	21.9	354	47.5	426	1.3	1162	106	962	310	600	6.69	1542	340	1588	622	1696	22.6	1772	394	1774	738	1582	44
							216	25.2	414	56.6	350	1.64	1082	107	720	277	790	8.18	1476	300	1594	528	1598	24.7	1636	449	1564	600	1702	48.1
							288	28.8	168	57.2	354	0.38	1292	149	924	184	1184	12.5	1732	486	1378	498	1366	21.5	1672	426	2030	876	1606	61.4
							546	25.7	370	46	328	1.99	860	147	1158	295	254	15.1	1530	296	1652	747	1448	23.3	1586	511	2092	905	1612	36
							398	17.8	240	75.5	304	2.09	1044	130	902	220	618	7.45	1486	327	1596	594	1504	30.8	1666	472	1438	673	1618	54.1
							396	33	274	52	524	2.37	858	101	1068	340	1272	12.7	1612	350	1508	432	1674	28.8	1848	501	2236	939	1722	42.9
							434	19.8	226	35.5	336	2.27	874	158	784	197	808	8.29	1594	254	1474	509	1434	25.7	2066	520	2016	707	1640	54.2
							348	24.9	182	42.6	420	1.91	1026	130	706	255	1140	13.1	1568	280	1684	571	1506	26.5	2182	580	1702	628	1700	63.3
							396	19.8	200	64.3	444	2.86	766	121	574	220	464	6.62	1842	313	1348	588	1516	26.9	1696	507	1730	736	1632	43.7
							282	30.4	430	50.9	240	16	972	120	600	274	786	10.1	1798	397	1630	581	1682	24.2	1698	406	1994	685	1482	43.6
							538	21.8	372	48.4	442	1.97	1054	143	788	219	390	4.33	1396	268	1710	629	1808	28.3	1730	514	1708	546	1696	42.7
							252	25	284	35.7	272	2.45	936	123	658	325	586	5.75	1570	323	1442	770	1670	20.3	1598	397	1816	837	1434	39.4
							306	37.5	360	43.1	246	1.82	582	121	830	242	504	7.48	1808	343	1632	653	1336	26.1	1692	486	1590	776	1750	46.7
							388	22.8	416	40.5	268	2.12	938	128	974	348	544	10.1	1700	363	1574	509	1840	32.5	1990	475	1802	710	1788	59.7
							386	24.9	330	66.3	574	2.54	784	136	608	145	504	13.5	1692	379	1688	669	1198	27.1	1868	429	1766	756	1536	44.9
							418	29.1	350	36.5	298	8.98	788	158	1090	398	424	6.85	1824	333	1556	545	1134	16.4	1596	425	1656	715	1724	51.9
							496	37.3	202	33.1	442	2.44	594	119	844	233	526	7.67	1616	255	1706	449	1630	29.4	1704	447	1756	693	1614	34.9
							538	30.7	302	72.2	366	2.38	740	120	880	191	850	7.55	1528	326	1542	539	1374	19.7	1838	499	1864	624	1814	44.2
							332	22.7	378	38.1	278	2.03	418	88.1	678	235	478	7.4	1602	333	1510	588	1616	26.9	1810	637	1962	720	1514	35.5
							476	41.2	282	36.7	410	1.85	986	87.4	828	202	876	9.2	1456	390	1588	564	1560	28.4	1672	418	1838	781	1844	63.2
							252	16.1	312	40.7	398	2.56	974	119	878	251	594	7.13	1730	333	1696	600	1432	25.6	1796	481	1692	822	1834	46.4
							500	30.6	350	50.7	470	2.41	1048	140	444	148	510	6.81	1536	308	1768	389	1320	33.5	1568	444	1854	589	1496	31.2
							466	22.3	270	41.8	288	1.83	580	75.8	1064	245	554	8.82	1442	290	1412	716	1728	24.2	1716	401	1538	657	1620	46
							242	24.7	280	50.5	484	2.97	692	125	434	177	850	10.1	1546	383	1618	539	1320	27.7	1614	488	1638	592	1712	36.7
							532	33.7	256	46.6	344	2.72	1010	92	532	139	464	9.21	1622	373	1676	757	1514	27	1848	484	1816	630	1802	44.7
							272	32.4	346	39.9	292	1.91	680	116	792	211	452	6.02	1802	352	1530	475	1454	27.6	1742	434	1934	664	1922	62.9
							204	33.1	234	74.7	318	2.03	1054	107	668	298	976	10.4	1840	406	1378	540	1848	35.4	2090	504	1692	674	1674	52.1
							334	24.1	368	45.1	448	2.77	1020	138	678	245	712	10.5	1390	313	1544	523	1660	28.9	1416	396	1902	817	1436	51.7
							494	27.4	458	57.7	240	1.76	1156	147	954	213	586	8.17	1632	332	1614	568	1592	29.9	1800	415	1800	584	1576	35.1
							216	26.8	208	35.6	376	2.52	1156	139	578	271	1094	11.4	1650	334	1744	460	1152	21	1984	554	1614	621	1750	43.1
							520	29.1	276	54	296	1.84	862	133	732	258	1310	13.3	1764	347	1634	482	1518	27.3	1802	656	1474	715	1736	46.3
							418	26.4	168	46.5	472	2.62	560	89	748	269	588	8.25	1514	265	1568	466	1528	21.4	1774	482	1484	641	1518	57
							302	26.9	342	53	198	3.99	1140	141	1014	255	496	6.9	1456	304	1668	501	1172	19.2	1482	376	1814	644	1712	37.5
							434	18.7	352	31.7	194	7.73	1196	192	848	189	828	13	1698	316	1752	660	1628	28.5	1850	507	1652	571	1718	41.8
							506	30.2	248	52.9	336	1.53	1182	114	746	282	516	6.84	1544	328	1440	491	1430	22.4	1762	486	2198	910	1564	35.4
							460	24.1	316	63.3	408	2.54	692	163	894	296	894	6.99	1750	413	1446	566	1520	22.6	1778	470	1814	675	1568	47.4
							392	32.5	142	50.7	322	2.29	1150	126	478	230	468	5.13	1422	287	1450	507	1482	28	1674	488	1486	637	1816	50.9
							364	28.5	292	45.4	452	2.42	1192	137	598	249	682	6.09	1650	291	1452	436	1296	28.5	1574	472	1388	709	1894	55
							554	32.5	434	32.2	422	2.27	636	109	492	225	540	7.04	1832	296	1324	379	1692	24.2	1910	535	1522	838	1894	50.9
							356	38.5	260	48.3	444	1.87	958	111	792	192	680	11.5	1470	325	1310	513	1286	13.8	1986	606	1786	705	1754	31.1
							370	22.3	398	61.3	524	2.46	852	134	676	278	908	12	1438	272	1322	619	1880	30.7	1764	449	1620	564	1878	51.8
							408	27.2	440	43.8	278	1.94	550	114	834	302	832	9	1698	273	1372	454	1446	21.7	1780	399	1714	646	1462	44.2
							272	30.1	232	47.5	478	3.46	592	178	848	303	434	2.15	1396	253	1534	544	1376	27.3	1976	429	1898	551	1722	49.9
							430	24.4	444	45	310	2.01	1024	152	1160	236	870	8.79	1560	238	1696	682	1460	22.4	1702	428	1908	762	1588	56.3
							200	27.3	230	75.1	486	2.38	934	110	660	167	1226	17.5	1816	307	1572	525	1478	30.9	1778	622	1764	801	1840	58.1
							388	24.8	516	59.3	264	1.32	950	151	448	139	714	7.48	1546	319	1574	497	1542	28.8	1788	473	1694	573	1404	44.5
							500	27.5	436	43.1	246	1.39	628	116	912	256	694	10.5	1624	386	1620	561	1372	22.6	1822	439	1768	785	1822	43.5
							204	18.3	508	70.3			1222	134	470	171	700	7.61	1888	293	1446	546	1378	18.5	1724	653	1756	875	1348	39.6
							338	16.3	110	37			686	98.8	908	166	716	12.1	1814	497	1668	660	1502	32.5	2290	661	1726	648	1648	53.9
							376	24.5	350	51.1			658	106	1116	231	956	8.81	1560	405	1656	566	1222	27.2	1970	597	2008	793	1524	57.5
							418	36.7	518	57.5			1106	125	808	244	462	8	1764	327	1810	717	1374	27	1782	459	1718	616	1680	31
							428	27.7	280	41.7			1018	139	792	217	662	6.37	1570	376	1612	489	1570	31.8	1676	522	1272	603	1478	33.9
							544	23.7	362	46.4			850	120	570	255	500	8.15	1504	367	1650	639	1584	26.2	2208	572	1296	642	1600	55.9
							222	20.8	108	38.8			780	123	826	215	1072	11.5	1330	260	1450	405	1306	36.2	2080	531	1658	556	1386	34.5
							232	20.5	362	49			904	158	728	245	390	7.8	1612	357	1728	598	1332	22.4	1904	491	1774	722	1824	50.6
							256	19.7	232	74.6			992	113	1108	390	428	5.51	1410	380	1564	549	1556	22.2	1640	500	1728	668	1936	59.9
							230	21.8	458	46			1338	183	654	181	470	5.48	1502	337	1622	561	1844	27	1826	518	1688	846	1772	32.3
							252	22.5	288	72.7			728	80.7	890	203	648	11.8	1368	309	1724	512	1270	26.8	1738	543	1760	643	1576	34
							342	22.6	308	45.6			636	102	740	270	440	6.05	1544	327	1244	505	1636	36.2	1564	365	1766	655	1682	64.2
							318	28.1	296	24.3			880	131	730	273	466	7.14	1728	325	1762	632	1304	23.7	1860	514	1708	784	1504	37.1
							478	34.3	414	67.8			804	124	758	269	402	2.69	1552	338	1524	502	1198	25	1744	456	1802	687	1348	32.4
							442	30.7	206	53.4			602	113	812	262	984	9.34	1442	320	1608	489	1640	32	1878	407	2034	971	1536	36.5
							362	25.7	246	36.5			702	116	766	201	466	4.89	1496	255	1544	484	1220	16.5	1660	454	1806	686	1582	47.6
							514	24.4	452	79.8			752	138	500	219	432	1.5	1652	328	1314	543	1524	29.4	1568	503	1668	711	1720	39.3
							320	36.2	236	56.7			1022	142	838	260	680	8.48	1444	372	1422	647	1488	25.4	1440	437	2032	803	1652	38.1
							232	27.6	186	61			1290	164	556	262	452	6.72	1608	301	1660	568	1660	20	1792	409	2278	790	1762	38.4
							300	25.1	280	79.4			1240	132	600	198	632	6.75	1580	308	1674	722	1330	17.8	1768	532	1648	653	1610	42.5
							394	30.2	406	43.8			554	72.2	858	230	492	9.02	1304	373	1582	473	1364	20.8	1572	611	1794	824	1638	46.6
							278	34.8	268	44.2			510	108	942	255	776	7.2	1574	306	1536	612	1400	28.5	1664	425	1502	561	1528	39.2
							368	35.7	342	52			908	168	1184	344	524	5.68	1452	283	1606	490	1200	25.9	2020	669	1638	542	1502	38.9
							568	33.7	218	42.8			934	141	616	281	852	12.2	1590	386	1692	690	1140	16.6	1862	541	1910	811	1680	50.3
							136	22.8	230	48.8			834	117	612	210	1006	11.3	1578	297	1588	533	1204	23.9	1824	510	1968	728	1500	41.9
							486	31.6	368	66			564	103	1100	264	306	5.13	1534	301	1630	541	1214	14.2	1680	425	1794	669	1690	51.3
							500	27	328	40.6			858	137	656	185	998	13	1592	353	1498	475	1008	26.6	1684	499	1574	539	1684	44
							144	20.7	322	51.8			1108	141	508	200	606	12.3	1636	328	1558	578	1514	28	1648	553	1978	784	1520	48.5
							430	29.3	452	39			854	130	590	192	686	7.06	1410	278	1746	605	1154	20.5	1460	525	1600	581	1662	32.5
							268	29.8	480	46			888	162	760	294	1044	12.9	1784	373	1382	523	1716	31.2	1892	629	1914	846	1596	59.2
							252	21.7	400	64.4			1040	135	1038	425	450	5.56	1482	410	1498	514	1342	29.4	1726	599	1448	701	1886	63.1
							358	31.3	266	45.9			766	77.9	1046	242	1084	11.1	1556	285	1686	534	1368	20.8	1760	533	1974	599	1420	57.1
							520	29.2	160	55.1			960	113	610	252	644	8.5	1634	281	1526	482	1586	26	1752	550	1346	613	2078	55.3
							414	26.7	250	47			512	108	702	212	548	6.5	1462	229	1532	396	1210	18.9	1694	482	1478	738	1652	52.1
							418	28.4	270	51.4			968	160	998	216	456	6.67	1448	267	1766	744	1402	20.5	1556	540	1682	707	1538	40.2
							246	28.3	318	54.1			846	94.6	1062	386	442	7.23	1536	305	1462	625	1594	26.2	1860	458	1684	770	1676	49.1
							614	35.1	292	62.9			716	159	734	212	312	6.69	1470	334	1580	619	1662	21.6	1760	625	1802	742	1592	47.6
							344	29.6	306	31.5			878	143	628	197	968	8.85	1466	352	1664	601	1268	25.6	1510	415	1902	749	1434	44.1
							412	27.9	244	53.2			858	146	534	254	576	4.63	1970	452	1698	530	1682	30.7	1356	514	1524	723	1870	59.5
							440	29.9	392	56.9			912	123	488	212	670	5.42	1374	393	1436	592	1610	19.2	1558	455	1806	626	1812	41.3
							454	34.9	250	57			1094	88.9	1056	262	540	10.8	1444	303	1732	592	1402	18.7	1920	542	1990	831	1586	50.1
							362	29.1	492	35.3			960	94.8	1018	333	658	13.9	1544	323	1750	653	1458	29.3	1398	511	1608	645	1640	48.7
							350	37.3	438	50			778	181	592	231	900	9.51	1680	341	1368	554	1370	16.7	2078	661	1484	514	1712	46.4
							212	29.2	224	46.8			938	99.7	648	211	552	8.14	1446	273	1500	771	1248	38	1766	475	1520	631	1552	39.7
							284	25.3	616	74.8			830	162	864	372	968	14.3	1784	408	1406	581	1406	20.9	1714	477	1692	632	1760	65.1
							502	27.5	292	42.9			626	70.9	1000	424	952	10.3	1596	263	1584	545	1580	30.1	2236	475	1798	575	1574	42.8
							420	24.1	442	50.9			644	85.8	680	233	414	5.78	1744	341	1750	468	1764	33.9	1826	523	1758	803	1558	47.1
							412	21.8	194	72.8			870	150	908	165	1106	12.2	1710	326	1506	555	1378	25.2	1672	541	1670	583	1778	53.3
							332	18.9	232	52.5			512	101	1050	298	448	5.86	1338	305	1492	492	1204	20.4	1888	422	1420	540	1832	53.8
							250	20.6	254	48.8			844	122	1280	321	688	6.42	1362	396	1858	486	1434	24.2	1598	447	1680	603	1492	39.4
							366	32.6	360	54.7			1056	138	1008	307	274	6.3	1662	348	1678	772	1378	19.7	1240	394	1886	662	1688	50.7
							338	25.2	254	49.9			952	137	650	192	372	6.7	1474	254	1646	559	1482	25.5	1676	484	1822	623	1490	48.6
							430	22.9	228	45.9			768	142	648	158	512	8.32	1612	330	1696	497	1360	27.2	1768	417	1494	750
							410	22	320				978	148	918	356	642	9.36	1724	258	1842	539	1516	20.9	1812	433	1924	631
							294	21.7	154	44.3			820	103	1310	268	1148	12.4	1538	279	1542	525	1344	19.4	1540	415	1334	639
							350	27.7	244	56.5			974	76.2	1230	262	508	6.2	1886	354	1760	597	1462	27	1878	550	1970	784
							458	25.6	342	32.8			1016	66.5	980	266	680	7.31	1660	306	1584	626	1468	23.4	1928	549	1660	711
							446	29.5	196	40.2			1008	131	614	230	640	7.71	1538	359	1422	425	1496	26.4	1744	461	1850	492
							340	29.6	244	45.4			1100	159	708	223	596	6.03	1396	248	1586	497	1636	28.4	1812	496	1760	604
							302	38.1	258	44.6			760	115	468	249	600	6.4	1500	327	1696	651	1586	32.2	1658	481	1940	849
							376	25.4	438	60.2			924	104	1102	373	774	14.1	1560	330	1598	539	1582	28.2	1958	518	1908	688
							288	26.8	446	56.5			856	148	856	191	534	10.7	1560	321	1816	585	1800	24.2	1660	428	1512	759
							558	39.4	272				586	130	982	256	736	8.65	1536	304	1472	538	1418	27.1	1660	568	1686	647
							442	28.1	244	50.2			880	111	946	332	516	8.18	1698	352	1384	555	1574	24.2	1710	392	1804	795
							454	33.3	246	53.5			736	136	1038	345	1008	13.3	1482	283	1858	553	1592	24.4	1832	475	1786	626
							226	31.3	300	47.5			998	142	854	265	618	7.28	1436	297	1516	442	1440	18	2008	573	1662	717
							450	28.6	338	38.4			1184	145	552	249	1096	10.2	1370	277	1526	520	1158	16.1	1876	605	1710	590
							284	34	218	45.8			868	102	684	204	820	12.3	1632	458	1556	586	1488	25.9	1872	466	2114	725
							404	27	352	47.9			620	127	1110	309	782	8.85	1368	340	1466	685	1460	25.8	1842	562	1792	824
							266	24.5	346	47.9			1006	147	684	345	728	8.67	1438	382	1758	755			1662	465	1750	678
							450	24.9	248	82.8			756	74.3	502	245	540	10.2	1724	374	1462	486			2018	520	1628	763
							236	27.9	410	40.3			890	127	538	263	504	6.76	1354	334	1562	606			1696	434	1590	661
							352	14.6	316	40.8			818	140	728	150	778	8.91	1496	311	1524	499			1886	422	1812	704
							316	33.8	274	41.5			714	85.8	1064	280	844	9.01	1604	311	1250	563			1790	780	2104	747
							218	22.2	452	43.7			1274	139	808	199	1014	10.4	1602	277	1458	552			1560	497	2004	668
									384	44.8			1100	179	1024	340	766	8.95	1404	318	1412	685			1902	573	1756	702
									328	51			642	103	594	248	652	10.7	1654	411	1634	468			1832	479	1710	657
									288	57.2			658	151	618	176	1062	13.2	1580	365	1440	501			1802	459	1860	751
									312				434	113	964	384			1518	330	1666	535			1684	405	1916	656
									384				782	87.3	462	161			1498	335	1600	547			1838	420	2262	771
									316	54			852	168	980	220			1746	277	1706	565			1702	419	1546	651
									230	63.1			1100	98.8	1092	321			1448	350	1500	506			1940	586	1448	745
									330	53.7			528	156	902	265			1456	282	1730	552			1772	399	1708	691
									386	40.7			674	111	408	182			1668	336	1428	631			1906	476	1748	762
									312	51.1			994	145	876	238			1744	263	1760	620			1738	608	1820	730
									394	83			740	133	886	215			1560	356	1628	550			1850	522	1824	595
									328	83.5			598	154	750	221			1902	339	1594	483			1846	527	1506	774
									308	40.7			1058	118	950	248			1770	386	1310	526			1566	494	1996	868
									164	46.8			1032	124	824	243			1594	320	1696	638			1732	469	1776	700
									224	33.9			776	92	574	214			1714	304	1494	504			1912	570	1722	579
									224	63.1			1294	131	790	254			1432	276	1458	640			1774	515	2296	915
									284	32.2			760	104	874	314			1718	246	1716	664			1620	404	1720	648
									322	77			876	139	1112	318			1680	401	1746	825			1922	524	1672	674
									264	48.9			958	143	462	226			1774	399	1938	615			1588	469	1982	712
									420	67.3			866	102	622	266			1836	338	1454	601			1756	506	1824	670
									270	31.4			824	94.8	1138	243			1600	336	1554	642			1744	594	1900	816
									266	68.7			1182	129	928	265			1766	372	1658	468			1726	490	1966	727
									260	66			918	132	716	223			1414	264	1446	637			1956	439	1570	672
									430	52.6			848	97.3	1034	215			1502	338	1594	486			1684	532	1492	623
									488	47.8			834	134	632	222			1402	279	1352	531			1980	497	1694	640
									302	37.3			1062	92.2	554	256			1736	299	1344	543			2076	473	2016	767
									394	36			758	130	790	216			1736	305	1486	579			1942	491	1774	833
									260	34.6			1304	130	734	384			1728	326	1518	530			1838	469	1908	786
									256	50.3			772	97.2	636	198			1624	285	1350	640			1978	582	1602	620
									202	37.8			526	127	824	344			1378	347	1820	600			1628	428	1550	630
									240	63.7			1110	116	626	260			1570	272	1578	531			1456	482	1588	716
									274	43.5			622	163	626	177			1628	270	1596	516			1804	437	1490	615
									238	38.6			960	158	1004	238			1586	301	1348	396			1698	581	1764	632
									336	40.9			1080	157	1132	188			1378	275	1636	580			1804	518	1496	774
									382	30.2			1106	118	834	220			1688	399	1312	538			1750	508	1762	776
									416	47.3			786	112	852	265			1782	391	1582	616			1838	542	1648	542
									422	40.9			1092	146	1056	293			1664	443	1432	600			1718	489	1648	694
									324	47.1			780	121	948	414			1292	333	1596	658			1780	394	1764	598
									262	40.4			1126	137	778	213			1614	367	1380	325			1868	572	1696	646
									256	56.6			1250	150	956	163			1460	336	1584	420			1510	546	1406	653
									260	42.1			932	112	870	304			1406	259	1632	594			2026	600	1548	667
									442	43			1180	146	594	220			1510	329	1828	622			1934	553	1796	704
									448	38.9			572	115	1010	258			1380	349	1564	539			1764	530	1752	909
									460	47.3			990	117	652	221			1466	322	1626	554			2260	540	1910	716
									254	51.5			1180	155	496	201			1498	357	1626	600			1620	451	2022	643
									148	37.1			890	112	536	227			1544	312	1652	559			1928	468	1636	623
									162	56.3			920	123	730	240			1720	388	1650	606			1880	454	1638	677
									356	70			720	125	932	313			1458	241	1378	406			1882	530	2086	756
									212	76.7			974	124	874	314			1530	349	1450	681			1816	421	1814	787
									278	45.7			1084	118	602	231			1812	286	1322	531			1848	492	1840	699
									222	40.9			1208	135	810	295			1712	324	1662	569			1830	494	2060	839
									210	72			976	159	1058	284			1598	354	1440	544			1858	474	1774	686
									344	27.6			1110	150	1116	222			1824	370	1744	554			2202	540	1732	778
									278	43.1			860	117	634	244			1734	289	1550	549			1900	531	1868	822
									278	56.2			1054	94.3	1142	417			1548	292	1782	545			1754	388	1578	641
									226	50.1			1166	109	878	224			1606	509	1398	613			1766	448	1618	686
									466	48.2			980	161	624	362			1602	309	1602	745			1912	460	1800	619
									282	50.4			734	129	688	170			1786	321	1604	524			1766	625	1716	655
									170	30.8			960	156	476	164			1704	320	1560	726			1848	497	1738	704
									352	30.2			498	123	538	245			1736	232	1566	675			1592	442	1456	871
									486	47.2			914	107	902	280			1782	321	1414	946			1698	403	1828	557
									222	49.4			824	118	490	202			1688	374	1838	649			1828	496	1466	595
									258	52.5			958	117	1004	391			1460	278	1440	792			1764	409	1296	548
									264	39.2			510	130	688	323			1874	359	1834	471			1672	411	1882	807
									336	75.2			782	95.2	950	276			1444	329	1622	486			1730	380	1512	732
									382	47.1			1210	151	878	204			1664	283	1782	569			1776	392	2238	935
									366	55.3			618	128	548	221			1554	304	1444	505			1694	520	1500	733
									526	50.6			710	118	994	293			1598	299	1566	613			2090	488	1426	648
									390	55.1			656	79.9	576	270			1396	336	1528	440			1444	414	1866	671
									370	42.6			1114	142	792	279			1586	266	1760	428			1336	473	1958	793
									262	45.4			886	137	990	314			1532	326	1532	727			1868	707	1750	683
									208	32.6			1138	126	690	344			1584	298	1500	504			1640	463	1576	615
									304	58			1186	119	902	258			1210	275	1670	595			1798	604	1744	671
									202	52.7			622	99.5	442	248			1736	373	1336	649			1834	488	1844	770
									194	86.9			1188	165	538	217			1804	410	1732	522			1742	779	1698	598
									216	53.1			880	115	1050	315			1630	381	1472	555			1900	471	1886	722
									272	75.7			1090	113	856	340			1528	320	1526	506			2214	503	2242	919
									392	47.1			1044	173	1166	313			1640	258	1336	528			1892	576	1646	622
									178	44.4			560	105	958	271			1468	346	1730	576			1660	449	1684	709
									286	47.2			1100	121	516	235			1460	287	1672	604			1674	536	2178	611
									166	42.6			1196	126	926	211			1464	310	1706	563			1634	595	1506	623
									568	78.2			730	122	522	204			1640	322	1482	374			1904	578	1750	810
									280	50.8			1100	128	488	223			1806	388	1678	625			1774	478	1782	805
									412	48.6			1330	204	858	238			1564	302	1506	537			1744	575	1910	510
									380				940	96.9	556	246			1880	418	1468	490			1670	407	1962	879
									126	42			910	116	502	273			1792	347	1588	485			1656	456	1832	691
									286	40.8			1118	208	946	244			1536	339	1612	518			1908	500	1558	1102
									334	67.7			442	98.6	688	270			1516	299	1728	505			1852	626	1802	730
									220	42.9			1016	167	728	157			1646	303	1552	492			1884	512	1482	667
									144	51			860	117	532	198			1354	315	1650	648			1760	432	1842	680
									160	40.4			672	125	972	273			1526	259	1620	590			2172	463	1752	789
									304	42.2			754	65.8	1196	433			1484	297	1520	438			1778	455	1684	606
									350	57.5			564	132	972	338			1546	301	1712	719			1824	488	1820	773
									240	41			942	156	1040	213			1756	331	1412	451			1874	574	1618	628
									398	29.1			510	83.4	1024	428			1622	389	1556	430			2064	537	1738	732
									490	61.9			508	114	672	324			1550	344	1484	497			1708	431	2066	843
									262	65			786	95	1168	249			1422	348	1752	561			1836	582	1708	700
									326	44.1			1008	154	612	211			1474	314	1452	475			1846	531	1508	630
									414	51.6			914	97.4	984	338			1490	248	1804	650			1754	561	1894	675
									238	41.5			1046	195	742	255			1544	354	1462	526			1800	471	1556	740
									308	57.3			1130	111	660	283			1436	323	1614	421			1666	402	1732	742
									236	46.6			1068	107	768	198			1620	338	1442	573			1600	496	2016	707
									334	87.8			1092	119	734	226			1258	300	1570	524			1542	643	1896	764
									406	38.7			556	113	864	273			1472	258	1402	590			1854	564	1928	678
									276	33.5			580	67.9	1148	288			1650	317	1678	518			1724	468	1824	734
									420	52.9			708	119	824	286			1352	289	1548	590			1438	381	2008	809
									214	63			970	145	1026	317			1416	248	1898	498			1842	492	1652	591
									170	54.1			852	144	444	194			1426	299	1946	674			1794	433	1682	612
									158	44.4			810	143	702	219			1812	351	1736	509			1916	529	1926	707
									226	44.8			1248	145	640	266			1410	344	1628	558			1756	601	1696	734
									358	27.7			1124	121	520	236			1740	236	1484	592			1410	457	1786	736
									420	44.3			1298	131	452	205			1378	335	1482	598			1686	420	1620	686
									172	59.4			920	130	1016	208			1852	374	1468	586			1844	514	1410	579
									432	32.1			836	107	886	206			1530	361	1624	437			1860	508	1740	653
									306	38.8			1006	97.1	612	244			1738	323	1880	647			1884	501	1680	618
									254	77.1			864	82.2	592	230			1580	257	1600	613			1770	548	1856	654
									240	46.3			1146	133	594	234			1578	251	1382	521			1512	406	1836	801
									426	36.6			774	156	982	323			1422	287	1414	581			1526	453	1712	839
									190	50.3			814	139	1002	334			1766	340	1646	566			1642	550	1882	631
									366	37.5			876	124	558	243			1566	350	1392	618			1236	428	1886	839
									350	39.5			1256	136	838	244			1630	353	1662	715			1938	407	1674	529
									502	60.4			1162	142	490	172			1570	372	1804	488			2004	431	1406	555
									458	55.6			862	105	636	331			1548	263	1530	598			1912	470	1804	954
									184	51.4			1038	133	1012	272			1714	283	1342	593			1932	566	1898	776
									308	39.2			988	121	878	149			1604	372	1598	696			1614	669	1904	539
									312	61			882	97	812	265			1618	279	1706	793			1590	515	1660	683
									498	71.3			1092	123	896	339			1318	248	1652	520			1886	647	1676	693
									214	41.6			1184	144	960	293			1468	341	1576	438			1600	411	1606	654
									434	59			628	175	458	197			1586	376	1512	505			1606	345	1938	855
									304	43.6			1038	119	688	353			1848	397	1574	502			1710	523	1852	698
									412	51.5			724	111	836	298			1598	295	1308	843			1936	580	1732	917
									198	50.8			734	106	990	290			1508	262	1678	758			1956	438	1542	713
									350	58.6			692	139	526	279			1512	342	1652	440			1958	541	1982	799
									226	38.2			1028	111	828	335			1406	308	1768	495			1932	532	1818	894
									350	40.9			996	146	776	184			1702	307	1626	570			1864	550	1816	569
									366	45			864	115	938	269			1444	258	1562	509			1788	382	1762	642
									462	41.5			1050	106	592	231			1644	314	1520	462			1614	518	1636	821
									246	52.8			1218	172	950	311			1664	346	1502	465			1776	509	1736	689
									260	44.5			1060	130	1198	249			1608	271	1662	539			1872	571	1880	900
									124	43.4			1010	131	686	276			1908	365	1594	560			1664	374	1792	681
									270	57.6			828	161	842	299			1520	267	1500	585			1870	543	1880	818
									196	48			720	163	1046	194			1714	390	1490	441			1656	489	1522	607
									338	50.4			946	154	578	245			1574	347	1874	583			1590	379	1792	787
									356	64.5			606	97.2	512	206			1582	303	1318	448			1628	420	1752	751
									288	59.4			942	159	1188	379			1530	285	1438	530			1844	626	1798	812
									432	45.1			1068	124	632	181			1582	309	1426	481			1714	375	1722	606
									268	80.7			1296	159	818	336			1452	338	1646	658			2038	609	2128	745
									408	63.8			576	92.3	824	302			1530	281	1546	445			2194	509	1758	689
									446				1214	176	718	219			1790	329	1266	444			1868	440	1740	633
									376	48.5			938	118	774	322			1840	424	1704	673			1778	434	1640	581
									354	40.2			1006	154	542	302			1636	297	1778	697			1710	461	1780	811
									208	62.4			998	125	532	208			1556	306	1474	506			1826	502	1864	759
									158	37.8			904	126	1018	242			1474	350	1494	682			1524	567	1756	750
									314	47			1224	122	786	274			1698	337	1758	499			1808	578	1734	721
									226	51			920	128	506	236			1510	340	1492	499			1986	517	1756	634
									448	57.5			878	149	544	208			1614	355	1424	501			1968	504	1540	589
									314	56.1			848	113	754	267			1606	261	1440	532			1776	485	1814	754
									460	54			1154	128	910	255			1594	338	1664	602			1314	527	1944	774
									362	38.4			438	104	728	266			1540	269	1688	613			1892	441	1866	785
									252	47.3			800	153	958	242			1676	379	1912	696			1912	435	1708	747
									228	36.6			590	144	782	244			1708	275	1512	515			1542	372	1810	711
									232	81.2			902	106	436	181			1808	352	1702	811			1804	508	1680	694
									184	56			850	155	958	272			1660	334	1376	586			1576	459	1858	728
									268	35.6			660	120	716	198			1354	269	1648	510			1690	504	1824	787
									210	45.1			722	91.8	974	339			1406	277	1568	571			1638	728	1932	928
									308	44.5			946	130	548	170			1836	335	1738	617			1546	411	1846	690
									334	43.8			1108	136	1038	303			1620	303	1706	543			1936	547	1804	666
									246	63.7			926	107	1112	330			1942	373	1632	694			1622	385	1568	759
									410	39.2			1038	147	898	173			1572	320	1584	570			1976	472	1636	810
									250	41.1			1158	146	694	178			1316	324	1782	517			1738	438	1558	737
									526	62.6			634	127	512	277			1666	390	1706	572			1988	573	1760	577
									352	59.1			1082	159	674	296			1542	359	1288	505			1770	464	1628	763
									220	52.2			454	83	882	181			1436	312	1482	554			1634	603	1612	591
									448	40.3			950	158	886	374			1258	304	1540	501			1592	442	1632	719
									176	64.8			992	132	984	271			1642	265	1574	533			1694	571	1710	613
									402	42.4			1038	113	694	155			1564	267	1810	580			1626	473	1924	778
									360	36.7			1004	136	732	227			1524	287	1800	523			1764	446	1890	556
									388	46.9			864	118	618	227			1608	323	1518	655			1696	585	1778	647
									198	60.1			824	118	812	207			1642	358	1438	632			1672	364	2048	875
									262	49.8			1144	123	912	269			1428	266	1592	434			1792	546	1768	655
									426	43.2			1232	149	532	284			1426	326	1546	446			1730	496	1618	671
									326	56			1108	116	466	161			1556	373	1448	382			1910	541	1828	849
									278	56.9			1030	121	498	207			1498	277	1460	585			1828	399	1738	693
									252	48			1024	151	1170	225			1588	295	1508	505			1562	353	1542	571
									436	50.1			840	112	1098	317			1314	263	1700	628			1878	546	1776	717
									216	50.6			888	118	936	265			1690	317	1544	501			1620	438	1854	664
									234	53.7			872	122	910	214			1610	385	1594	587			1930	566	1776	698
									320	48.7			960	134	1064	182			1580	334	1632	505			1864	528	1704	704
									234	58.6			900	72.2	544	223			1592	364	1520	554			1876	428	1934	577
									388	44			534	113	476	207			1548	274	1514	458			1724	404	1882	747
									218	59			658	115	830	272			1692	373	1396	520			1806	551	1518	620
									202	61.1			1152	144	554	265			1812	343	1382	400			1578	431	1726	729
									306	52.7			502	93.6	996	326			1602	358	1564	561			1270	438	1764	755
									160	61			1112	173	1054	267			1524	258	1598	463			1782	461	1756	741
									332	51.1			900	82	902	282			1596	291	1482	450			1746	608	1730	738
									332	54.5			948	108	1066	279			1734	283	1698	627			1796	436	1592	571
									330	57.3			856	142	876	273			1734	346	1648	497			1808	634	1732	760
									400	39			814	123	758	227			1512	273	1626	543			2064	619	1646	740
									308	60.9			1144	142	806	285			1648	315	1610	680			1770	587	1754	696
									250	47.8			636	77.2	944	202			1456	358	1644	504			1832	597	1718	683
									336	47.7			1006	129	554	260			1814	341	1438	504			1830	496	1644	549
									390	58.8			726	154	1022	254			1414	330	1430	499			1794	536	1618	710
									326	80.9			472	78.1	782	286			1434	329	1708	483			1664	396	1800	674
									270	55			826	148	762	290			1480	294	1500	470			1324	532	1826	701
									230	40.7			1288	95.1	568	304			1746	329	1942	813			1670	512	1730	621
									326	25.2			1012	90.6	710	304			1284	297	1560	405			1758	525	1698	771
									298	42.7			1132	127	646	199			1544	298	1882	746			1806	457	1870	660
									218	75.4			846	135	538	282			1414	337	1578	462			1928	469	2314	818
									414	43.5			908	132	706	202			1794	347	1360	588			1536	388	1772	814
									446	61.9			1158	128	532	247			1500	325	1628	713			1662	436	1854	705
									316	33.3			916	121	532	273			1362	249	1526	478			2068	603	1754	659
									236	71.4			1050	176	666	230			1332	355	1716	705			1784	665	1658	623
									506	81			1066	138	796	178			1664	310	1604	497			1828	521	1806	805
									156	71.6			942	110	982	251			1304	262	1642	546			1900	450	1346	841
									272	59			1176	132	752	197			1722	256	1606	694			2030	572	1690	802
									354	69.3			532	112	618	249			1688	379	1420	517			1780	485	1836	841
									148	46.1			1210	149	582	227			1512	328	1624	459			2466	590	1864	746
									332	69.4			620	120	1090	331			1410	336	1834	502			1378	490	1866	603
									246	34.6			946	109	780	181			1720	337	1436	603			1940	583	1846	583
									206	50.2			634	92.8	470	166			1600	320	1724	519			1760	455	1656	638
									252	57.5			1090	177	632	227			1410	256	1574	603			1738	449	1370	592
									332	47.8			938	121	758	237			1796	322	1568	519			1806	487	1906	685
									426	43			666	97.5	510	144			1772	342	1680	594			1888	448	1906	726
									242	45.4			994	160	612	274			1564	348	1634	466			1898	507	1838	902
									304	45.5			532	91.2	740	196			1524	338	1732	467			2294	549	1740	674
									290				914	145	1104	299			1290	311	1242	591			1626	368	1772	765
									194	41.8			1168	112	570	192			1622	306	1284	508			2026	484	1470	658
									236	47			988	100	648	222			1750	322	1546	545			1716	507	1262	654
									234	53.5			782	84.9	880	247			1414	288	1624	585			1782	392	2142	586
									306	59			826	160	592	201			1366	372	1588	510			1784	473	1276	616
									218	40.4			596	116	686	172			1474	311	1744	572			1878	463	1910	614
									246	52.1			1024	121	706	270			1404	248	1676	512			1832	479	1544	662
									272	24.3			1032	119	604	245			1682	351	1562	510			2070	710	1462	741
									414	49.6			1132	82.9	622	264			1414	341	1838	571			1836	461	1636	635
									330	48.8			1248	153	940	236			1556	348	1690	878			1380	411	1778	559
													1020	130	644	283			1376	277	1368	503			1808	534	1616	651
													612	101	932	284			1568	274	1382	460			1588	392	1712	554
													820	114	998	315			1274	270	1464	556			1780	402	1924	807
													1248	139	570	199			1712	351	1616	506			1568	486	1670	655
													796	112	914	262			1660	222	1536	511			1880	589	1848	610
													1076	117	640	276			1630	313	1384	487			1784	457	2036	778
													932	128	940	321			1718	357	1630	636			1882	512	1648	601
													1050	118	842	241			1536	284	1778	511			1406	551	1752	710
													892	115	606	254			1386	330	1674	657			1948	579	1786	671
													836	112	504	269			1930	357	1526	605			1840	509	1836	614
													1030	155	1076	350			1444	274	1724	590			1752	474	1426	823
													1204	153	446	242			1558	308	1402	520			1850	504	1500	815
													1148	129	614	312			1540	362	1448	532			1774	425	1564	807
													1066	154	484	149			1544	303	1674	604			1476	452	1604	489
													1044	149	600	172			1382	290	1740	707			2132	541	1722	683
													936	118	550	200			1424	278	1344	547			1728	556	1744	622
													988	115	582	261			1646	333	1612	534			1814	465	1846	813
													552	81.1	712	296			1432	240	1522	768			1906	498	1786	610
													1284	148	860	264			1738	275	1814	711			1792	482	1392	740
													884	120	614	269			1610	318	1816	543			1884	504	1788	756
													998	92.9	764	185			1730	397	1580	558			1914	558	1754	666
													948	142	642	229			1462	361	1336	480			1450	466	1808	782
													1042	169	1072	311			1412	358	1588	540			1846	557	1976	866
													730	139	798	125			1606	319	1470	537			1964	535	1928	646
													882	98.6	802	240			1712	292	1472	543			1818	526	2136	699
													902	198	632	243			1714	437	1526	585			1984	603	1488	716
													1222	166	716	236			1546	364	1442	426			1792	466	1900	776
													852	131	754	263			1530	315	1530	863			1716	513	2110	798
													652	121	670	213			1644	384	1612	548			1516	377	2006	794
													1070	151	1060	259			1560	352	1832	598			1744	430	1866	628
													910	109	804	296			1798	299	1560	627			1672	479	1724	702
													956	99	1030	230			1566	421	1530	611			1748	452	1674	837
													1082	149	580	150			1456	312	1712	579			1384	539	1654	555
													740	118	754	274			1676	343	1662	534			1818	460	2002	782
													1296	139	524	244			1444	325	1800	757			1636	477	1752	697
													1168	148	814	233			1548	357	1298	652			1876	457	1672	703
													1016	126	874	197			1544	329	1858	564			1734	380	1490	688
													1302	156	758	365			1838	431	1402	359			1720	515	1732	747
													1044	125	1156	281			1770	411	1486	524			1838	518	1596	753
													1094	110	822	220			1724	441	1724	640			1710	570	1490	630
													688	141	728	201			1684	325	1608	686			1986	634	2172	881
													856	98.8	994	269			1632	382	1500	496			1730	552	1952	793
													1136	134	694	226			1602	310	1518	532			1736	400	1648	636
													886	119	468	184			1602	287	1332	423			1766	413	1772	681
													846	126	664	298			1366	320	1626	613			2050	503	1482	607
													978	133	596	215			1752	219	1822	562			1572	443	1984	734
													860	118	862	265			1438	347	1466	617			1934	587	1808	740
													992	129	716	363			1628	257	1598	598			1494	456	1778	739
													690	104	1180	444			1772	344	1554	538			1376	470	1760	568
													738	136	868	275			1286	449	1522	427			1460	419	1802	510
													728	151	578	150			1422	338	1678	547			1824	469	1484	639
													974	196	548	213			1480	324	1404	519			1834	462	1784	718
													934	127	660	167			1326	323	1626	595			1806	489	1518	828
													504	106	892	197			1810	402	1524	650			1874	539	1862	752
													996	109	614	278			1622	329	1720	450			1936	476	1628	519
													1048	150	596	167			1624	383	1588	597			2038	433	1410	692
													646	123	746	370			1694	322	1256	595			1924	542	1618	663
													728	109	750	220			1560	310	1686	528			1582	509	1426	706
													694	100	1330	308			1308	283	1964	674			1796	558	2176	785
													594	102	1024	319			1772	394	1526	442			1470	542	1522	673
													1104	160	938	270			1406	345	1580	587			1972	580	1784	770
													766	106	688	273			1592	333	1302	529			1882	555	1892	728
													1320	183	584	248			1382	308	1756	744			1570	348	1446	660
													662	113	968	362			1246	307	1718	632			1710	466	1820	700
													1160	142	536	273			1496	311	1526	548			1798	490	1718	669
													564	107	728	239			1678	274	1668	490			1702	456	1780	674
													1222	157	884	233			1586	399	1448	519			1788	508	1784	698
													710	59.7	472	218			1712	284	1776	568			1494	480	1958	833
													808	128	1182	252			1820	415	1484	646			1748	464	1558	690
													722	140	556	209			1566	330	1784	616			1412	523	1678	698
													904	110	794	272			1470	295	1652	628			2198	532	1922	602
													604	116	828	257			1856	314	1794	478			1740	414	1922	664
													966	121	536	230			1536	278	1664	552			1538	438	1692	755
													1222	155	594	252			1558	302	1676	601			2026	491	1720	793
													1118	129	970	287			1588	282	1544	575			1582	420	1918	747
													520	92.5	842	268			1532	301	1454	507			1680	435	1780	596
													526	123	448	229			1344	320	1788	628			1616	497	1660	735
													1222	114	514	240			1494	336	1642	600			1590	395	1774	679
													716	142	1164	328			1224	382	1900	554			1678	627	1574	606
													514	125	546	193			1656	300	1542	542			1732	451	1452	738
													954	110	914	178			1436	260	1834	600			2192	649	1434	695
													786	98.8	960	383			1490	304	1530	526			1686	651	1916	808
													1060	117	456	203			1526	250	1570	486			1832	493	1844	768
													432	99	1076	260			1836	454	1378	556			1830	475	1744	719
													1090	126	508	199			1478	282	1560	450			1766	446	1716	623
													1006	143	536	206			1562	400	1828	508			1864	454	1484	598
													950	118	534	295			1202	286	1560	533			1562	381	1436	753
													862	117	1026	261			1226	271	1828	680			1906	596	1958	665
													860	147	868	313			1516	320	1566	543			2264	621	1722	728
													1420	144	954	283			1710	284	1544	596			1900	414	1530	655
													960	123	978	291			1570	412	1416	488			1910	454	1836	753
													642	112	514	152			1668	334	1486	517			1772	399	1744	609
													1048	113	746	190			1486	325	1618	484			2236	468	1340	616
													1080	138	1186	368			1674	351	1452	519			1610	468	1672	571
													606	102	776	289			1582	341	1790	564			1756	682	1782	604
													1076	147	648	164			1714	360	1638	466			1796	560	1778	681
													758	138	514	270			1708	280	1452	435			1650	433	1882	716
													1108	147	592	223			1230	322	1670	591			1550	442	1852	611
													688	133	694	168			1528	281	1704	544			1768	497	2028	786
													920	127	498	176			1506	328	1384	576			1506	572	1698	713
													896	146	630	264			1406	314	1554	523			1752	621	1690	660
													734	101	674	269			1878	331	1568	535			2094	585	2008	739
													1032	106	1102	455			1480	323	1494	635			1954	563	1910	666
													738	93.3	506	150			1678	397	1402	526			1988	539	2244	908
													664	90.8	1294	231			1768	282	1340	526			1810	491	1656	767
													884	185	710	231			1472	314	1642	583			2008	583	1502	586
													884	109	680	188			1724	299	1548	613			1734	475	1722	661
													852	92.1	576	187			1554	343	1450	507			1534	374	1880	699
													656	127	522	303			1834	368	1684	535			1546	460	1586	862
													1096	181	1126	270			1434	347	1668	510			2004	490	1928	685
													952	181	948	379			1378	294	1390	464			1926	415	1914	786
													1068	115	664	334			1532	346	1756	519			1816	522	1850	795
													622	97.8	922	262			1618	332	1522	565			1606	469	1922	801
													1218	151	706	263			1530	288	1484	506			2206	587	1856	792
													1248	131	1154	213			1410	293	1622	555			1680	539	2118	720
													1066	154	514	213			1744	395	1476	569			1842	531	1768	728
													1076	121	860	245			1638	360	1672	468			1876	524	1856	681
													1078	134	572	207			1476	258	1816	713			1340	533	1702	556
													510	81.9	950	225			1450	434	1506	434			1726	480	1788	866
													938	112	842	212			1296	351	1356	473			1820	598	1766	750
													864	139	892	231			1890	399	1674	630			1698	608	1786	744
													1106	171	538	354			1562	281	1584	760			1962	525	1726	790
													942	121	1184	390			1554	335	1512	560			1620	558	1970	634
													926	169	954	275			1502	275	1372	548			1886	452	1824	628
													1248	127	1198	336			1454	251	1718	575			1794	441	1692	545
													742	98.6	934	242			1344	277	1676	545			1820	672	1306	597
													1158	151	494	246			1566	244	1492	555			1734	446	1938	692
													888	117	508	230			1522	275	1442	473			1862	549	1840	698
													842	131	912	165			1558	338	1614	571			1936	367	1794	733
													1032	116	910	250			1374	387	1434	641			1592	479	2086	661
													1090	126	482	217			1576	367	1704	583			2192	695	1692	797
													856	119	948	283			1588	305	1590	434			1596	396	1934	674
													1216	149	932	371			1688	305	1498	549			1790	496	1968	791
													710	157	648	284			1398	407	1480	610			1922	628	1712	742
													544	117	1122	295			1842	337	1884	659			1634	445	1902	686
													1124	123	686	210			1624	302	1416	466			1734	473	1614	806
													574	96.2	602	267			1314	317	1600	451			1904	624	2032	820
													1210	143	740	276			1726	428	1514	530			1442	396	1974	999
													702	118	518	227			1480	300	1340	490			1982	472	1676	690
													590	116	774	242			1492	311	1526	489			1790	589	2300	821
													1186	207	516	215			1612	270	1532	506			1948	535	1914	787
													920	105	1256	329			1460	368	1574	553			1274	548	1794	724
													950	108	466	216			1634	367	1548	581			1794	466	2042	597
													612	129	548	255			1616	368	1594	542			1890	711	2004	842
													1166	95.9	974	327			1680	307	1680	682			1798	365	1770	638
													876	132	914	276			1326	293	1504	559			1762	533	1638	523
													988	121	674	205			1754	280	1338	616			1946	504	1820	696
													1016	127	952	233			1678	248	1640	546			1734	497	2066	686
													634	115	940	169			1628	291	1538	854			1742	438	1796	721
													492	61.5	510	222			1578	255	1702	683			1618	447	1794	605
													1052	132	506	201			1622	285	1692	556			1878	432	1836	744
													1062	130	636	281			1700	366	1436	551			1698	399	1876	662
													768	108	896	241			1532	328	1902	584			1972	637	1940	846
													726	127	860	343			1532	330	1450	395			1896	399	1660	618
													506	84.1	684	226			1560	285	1742	526			1590	421	1788	681
													968	144	476	210			1684	344	1536	445			1676	522	1884	729
													656	102	1186	324			1534	278	1482	522			1396	485	1952	666
													742	99.9	1062	383			1550	320	1404	451			2320	627	1716	604
													954	132	584	254			1282	304	1372	604			1898	486	1752	829
													760	101	718	163			1654	414	1716	624			1624	512	1538	736
													1094	150	706	219			1310	292	1676	707			1422	413	1708	617
													668	120	910	337			1250	286	1534	645			1672	401	2022	603
													1028	110	594	158			1754	397	1648	549			1540	524	1692	721
													1036	129	1206	338			1608	451	1406	485			1578	497	1984	740
													980	156	556	276			1468	286	1518	521			1620	430	1698	649
													562	113	670	284			1272	272	1716	653			1980	544	1866	710
													820	124	540	132			1336	282	1604	472			1668	522	2058	999
													564	115	642	344			1512	303	1700	510			1892	505	1896	837
													1026	156	962	201			1364	312	1348	569			1898	376	1622	673
													790	136	546	255			1484	301	1530	677			2076	610	1750	579
													1404	164	1202	282			1584	363	1450	474			1866	489	1750	662
													904	135	586	284			1468	336	1716	657			1908	496	2010	605
													692	114	540	223			1494	326	1378	530			1736	528	2286	802
													930	117	870	405			1342	339	1568	574			1642	445	1850	757
													1026	118	812	231			1572	307	1800	525			1512	451	1974	694
													1090	164	554	222			1376	284	1700	472			1888	598	1574	658
													618	115	652	181			1500	381	1586	494			2004	566	1736	758
													942	154	996	186			1678	377	1578	489			1848	601	1736	605
													846	118	546	299			1318	290	1602	490			1858	461	2022	751
													1070	113	1000	292			1508	454	1332	475			1882	459	2034	1007
													818	112	598	206			1480	341	1556	496			1780	462	1874	688
													714	109	764	203			1482	327	1284	529			1618	465	1840	752
													896	145	660	177			1568	261	1732	629			1830	465	1892	800
													906	113	830	333			1746	292	1606	522			1768	490	1570	616
													942	104	514	301			1512	317	1406	603			1766	472	1786	805
													490	108	930	267			1328	250	1584	639			1742	543	1990	865
													760	104	898	218			1800	296	1668	583			1664	391	1746	706
													520	95.6	656	306			1614	271	1696	558			1380	484	2202	789
													996	151	884	158			1412	295	1436	502			1714	444	2030	851
													1042	113	808	212			1452	304	1382	576			1602	532	2144	568
													588	111	696	146			1402	329	1896	746			1958	596	1894	816
													782	168	706	205			1570	399	1658	555			1604	474	1856	683
													938	108	716	216			1320	347	1416	584			1434	612	1930	754
													1256	117	472	217			1598	350	1586	509			1632	461	1966	713
													656	153	526	255			1418	276	1626	616			1882	409	1888	609
													644	124	872	361			1598	353	1678	524			1880	546	1654	627
													620	155	1054	174			1648	279	1416	455			1838	529	1786	657
													938	129	890	187			1390	267	1446	565			1894	502	2044	750
													886	110	918	298			1366	347	1680	522			1780	597	1806	739
													606	121	784	234			1656	381	1446	453			1828	443	1920	873
													1084	175	926	257			1640	282	1604	558			1980	605	2058	873
													1100	142	1120	204			1554	321	1884	579			1870	439	1336	702
													682	142	706	232			1274	299	1784	638			1630	418	1972	755
													682	114	992	336			1324	327	1404	494			1804	437	1914	756
													656	144	518	323			1618	238	1534	522			1948	484	1888	954
													584	88.6	768	260			1488	307	1662	585			1854	600	1922	794
													1250	171	560	277			1570	331	1560	521			1936	554	1936	814
													500	77.3	892	382			1598	348	1574	604			1852	526	1906	748
													1120	151	1032	368			1558	302	1522	536			1922	395	1806	781
													852	112	880	204			1548	285	1452	482			1820	427	2168	933
													798	124	664	260			1390	304	1602	718			1750	401	1730	830
													1156	170	498	227			1570	296	1838	638			1692	518	1830	699
													774	118	1072	333			1566	252	1786	561			1616	460	1430	775
													666	87.4	950	210			1678	353	1756	543			1844	407	1952	649
													1066	139	696	170			1576	251	1906	624			1744	464	2002	705
													680	106	594	210			1570	297	1452	680			1592	503	1896	787
													476	106	450	163			1610	380	1470	411			1940	545	1690	769
													1278	116	886	302			1220	285	1518	425			1838	476	2018	590
													634	125	1198	395			1330	334	1766	490			1666	551	1900	778
													1100	159	680	194			1472	330	1644	569			2126	572	1624	530
													1260	197	630	232			1478	410	1450	590			1790	443	1982	868
													1122	117	780	241			1372	289	1512	525			1840	548	1946	667
													958	141	824	300			1468	351	1500	501			1918	507	1906	637
													866	118	696	212			1562	327	1560	546			1632	443	2036	788
													982	115	488	220			1528	280	1832	666			2250	459	1776	846
													808	152	818	295			1542	352	1564	508			1408	506	1682	634
													1030	119	626	221			1378	294	1630	554			1858	582	1862	704
													686	115	970	316			1790	329	1404	454			1702	485	1808	774
													1100	123	750	274			1464	251	1552	434			1682	706	1838	728
													678	145	952	278			1454	342	1492	533			1364	382	1494	654
													1148	152	914	219			1544	346	1916	672			1730	414	1956	688
													1108	159	734	214			1522	498	1198	496			1584	431	2060	641
													1054	140	1264	324			1460	282	1862	603			2030	529	1628	644
													858	142	1068	388			1522	268	1452	611			1732	438	1628	600
													1090	109	806	174			1652	380	1522	459			1662	408	1498	680
													934	138	508	267			1660	299	1820	596			1806	455	2038	821
													674	151	1162	263			1564	307	1384	476			1512	582	1398	653
													1146	141	1066	299			1674	337	1550	739			1644	424	1726	884
													688	110	794	214			1600	320	1526	464			1788	392	1716	798
													1212	156	608	310			1516	324	1388	560			1692	381	1794	737
													922	109	910	276			1678	357	1490	491			1976	580	2018	713
													528	105	1030	300			1566	324	1626	556			1836	496	1620	595
													496	99.5	442	180			1324	274	1666	591			1718	410	1548	728
													1080	150	754	282			1328	353	1656	643			1948	499	1950	940
													764	157	1250	404			1396	358	1690	641			1442	599	2008	742
													960	160	644	308			1888	389	1620	593			1564	418	1524	755
													992	127	876	259			1466	309	1626	540			1502	407	1882	694
													1080	162	876	223			1446	348	1610	518			1450	643	1924	775
													718	94.5	1058	208			1618	264	1550	564			2094	469	1758	615
													1174	144	614	219			1650	281	1514	543			2076	651	1744	660
													1120	109	928	392			1420	238	1604	488			1810	508	1930	687
													778	162	1320	280			1354	280	1406	412			1778	533	1602	780
													844	137	1050	228			1554	280	1716	619			1550	467	1792	606
													1048	164	776	305			1558	320	1808	569			1714	484	1848	755
													960	107	430	175			1560	312	1408	524			1826	483	1342	547
													1260	138	856	282			1480	420	1492	513			1842	432	1330	595
													728	110	942	358			1574	319	1364	441			1822	514	1608	811
													1052	174	744	238			1884	402	1748	623			1732	512	1356	757
													550	137	774	223			1572	243	1462	509			1908	615	2008	851
													866	149	640	281			1730	372	1528	500			1820	527	1772	714
													970	122	786	274			1330	366	1468	633			1878	579	1800	790
													750	141	1104	285			1462	346	1458	479			1804	469	1638	665
													902	146	766	270			1574	332	1666	620			1866	387	1962	670
													766	136	896	225			1504	246	1246	616			1594	452	1778	653
													1086	195	418	254			1670	347	1510	672			1844	530	1824	796
													906	116	988	288			1482	327	1478	469			1506	459	2084	740
													1166	131	884	270			1470	360	1562	589			1458	426	1834	625
													684	115	562	210			1510	356	1536	618			1542	472	1702	546
													494	87.2	1150	329			1656	258	1462	544			1576	487	1690	672
													1166	140	1078	239			1564	328	1640	570			1868	398	1818	765
													1158	169	884	299			1372	481	1514	621			1758	524	2034	735
													1348	149	742	239			1360	386	1914	548			1844	622	1908	827
													834	102	970	229			1260	341	1578	521			1818	690	1794	677
													1212	138	654	243			1512	298	1704	473			1846	567	1720	851
													662	109	474	197			1460	366	1594	533			1420	513	1746	569
													1030	135	732	257			1828	355	1740	706			1592	504	1892	867
													1088	142	690	236			1576	342	1466	761			1710	419	1842	609
													996	102	550	273			1588	295	1674	441			1770	511	1904	893
													1226	148	648	279			1456	326	1678	698			2228	515	1956	818
													770	117	1036	238			1296	304	1516	637			1454	415	1896	784
													498	76.3	770	241			1700	319	1670	646			1554	513	1850	866
													652	87.6	464	214			1590	288	1920	578			1714	411	1780	723
													1032	122	542	238			1666	343	1656	665			1558	512	2280	950
													586	84.4	536	291			1484	331	1468	545			1920	435	1960	623
													664	100	700	257			1414	429	1270	487			1774	579	1724	599
													1126	129	642	191			1392	367	1396	555			1620	460	2156	863
													1162	143	634	175			1508	298	1606	527			1588	460	2124	613
													936	150	924	322			1636	360	1546	535			1784	389	2046	888
													566	98.9	772	255			1488	288	1690	541			1640	601	1766	694
													492	114	778	215			1412	294	1472	451			1568	449	2010	857
													946	149	1094	289			1628	357	1452	632			1726	473	1686	685
													1104	153	968	259			1722	337	1598	505			2076	542	1944	688
													888	104	974	272			1614	329	1614	708			2366	611	1508	652
													1092	167	954	218			1374	280	1622	826			1506	394	1694	702
													604	86.3	862	183			1556	304	1564	498			1742	442	1866	688
													908	94.4	890	260			1546	305	1554	532			1672	463	1638	897
													518	107	840	253			1280	317	1506	440			1660	435	1886	816
													840	118	520	281			1526	267	1602	512			1962	496	1972	869
													770	77.3	980	202			1460	346	1406	493			1546	450	1708	711
													1060	114	452	167			1498	399	1462	608			1696	490	1822	528
													1024	113	646	310			1370	372	1654	638			1686	410	2084	785
													1042	158	1222	244			1358	299	1418	618			1494	431	1808	813
													976	130	550	185			1524	356	1286	477			1810	484	1796	664
													908	109	768	266			1470	290	1732	605			1728	629	1606	612
													484	77.9	1192	300			1688	336	1608	544			1738	472	1586	832
													682	132	1018	255			1722	238	1480	518			1894	416	1776	723
													1078	161	1042	256			1298	351	1740	710			1844	464	1558	656
													918	109	710	164			1648	341	1454	583			2062	630	1630	689
													1014	124	766	213			1508	348	1702	616			1700	537	1952	764
													1082	147	984	382			1606	354	1796	555			1876	438	1728	820
													888	87.7	562	267			1486	372	1808	579			1702	391	2022	881
													986	109	806	219			1512	340	1490	583			1972	486	1802	663
													920	140	616	192			1668	332	1718	553			1882	508	1812	845
													754	126	748	186			1722	318	1414	529			1772	574	1756	587
													1100	126	990	219			1624	315	1392	445			2072	598	1636	726
													562	88.4	620	205			1572	351	1648	564			1890	581	1966	841
													986	138	1166	304			1582	321	1456	478			1786	510	1918	783
													662	112	784	338			1246	275	1528	546			1514	455	1414	609
													974	204	794	330			1760	293	1662	681			1682	404	1870	602
													1098	167	1022	245			1630	293	1834	522			1860	539	1828	803
													1106	118	654	302			1482	333	1574	721			1582	469	1890	723
													678	180	718	237			1818	463	1514	532			1820	489	1530	603
													558	112	916	270			1572	313	1666	439			1444	458	1958	671
													626	139	542	226			1712	282	1518	466			1800	523	1596	644
													820	128	722	270			1622	392	1738	510			2342	468	1360	720
													1064	143	504	221			1618	377	1682	520			1956	394	1654	639
													1162	156	1040	231			1638	317	1512	591			1940	431	1880	654
													542	124	536	191			1544	316	1604	549			1818	503	1706	854
													1236	142	834	244			1574	327	1644	659			1544	418	2160	732
													1024	110	642	230			1662	309	1494	642			1708	490	1546	779
													632	125	582	171			1226	329	1470	491			1756	463	2118	803
													904	125	1002	340			1578	358	1522	475			1790	409	1808	803
													572	106	1030	398			1450	412	1570	577			1726	525	1768	740
													974	122	968	339			1400	249	1772	678			1628	344	2000	702
													840	115	506	178			1472	388	1480	721			1714	412	1710	632
													826	123	676	304			1608	375	1510	438			1666	580	1772	669
													796	141	778	176			1222	238	1624	590			2014	500	1324	624
													520	116	586	254			1644	333	1676	689			1916	509	1652	618
													1040	153	836	191			1488	337	1464	538			1670	453	1612	893
													710	97.4	1112	271			1404	299	1600	461			1854	437	1906	783
													864	108	704	192			1554	367	1564	538			1902	554	1752	755
													1162	139	1282	293			1694	254	1662	604			1698	440	1608	584
													778	132	988	265			1252	289	1508	531			1760	541	1812	718
													1094	112	1130	310			1532	350	1562	575			1810	595	2082	710
													1034	96	774	207			1772	339	1444	554			1574	398	1832	678
													1098	86	840	393			1764	365	1774	569			1638	556	1894	856
													1146	123	814	268			1618	261	1600	562			1896	392	1940	729
													784	108	584	227			1704	340	1586	495			2042	597	1498	631
													944	119	612	204			1662	360	1500	503			1796	604	1764	704
													910	137	774	503			1584	308	1664	569			1554	393	1442	642
													940	120	860	245			1438	296	1708	507			1732	431	1866	770
													782	98	1048	360			1556	291	1394	501			1478	517	1398	643
													1080	129	562	247			1532	327	1554	457			1658	585	1944	787
													654	171	752	200			1694	367	1584	420			1756	450	1818	724
													1150	97.7	886	250			1598	335	1718	642			1800	379	1446	799
													708	103	1264	342			1500	316	1402	438			1976	423	1936	724
													1028	114	638	226			1562	307	1518	438			1688	530	1742	764
													1296	160	714	296			1504	329	1688	369			1688	565	1670	636
													1050	108	474	136			1458	359	1560	461			1908	503	1746	621
													708	80.4	672	322			1376	284	1430	396			1796	616	1874	672
													938	122	1142	306			1630	310	1454	472			1714	599	1894	773
													602	95.8	762	217			1370	250	1364	487			1566	450	1938	708
													1056	107	668	179			1636	434	1440	507			1788	396	1900	741
													982	119	644	345			1374	237	1628	616			1568	486	1846	739
													532	120	922	202			1594	317	1658	701			1790	522	2018	763
													1356	189	926	249			1480	335	1516	563			1940	632	2220	726
													1088	120	774	234			1330	308	1430	557			1610	381	1998	871
													1102	122	788	170			1300	272	1724	497			1560	558	1504	640
													880	124	928	184			1338	277	1526	507			1548	464	1814	825
													1072	137	1130	295			1384	259	1392	500			1730	560	2068	828
													510	116	890	277			1644	419	1464	654			2044	545	1744	791
													974	137	744	225			1606	423	1702	599			1590	428	1612	611
													1024	161	992	269			1718	442	1614	597			1576	382	1790	712
													1138	148	848	326			1536	274	1590	651			1624	429	1778	616
													1120	168	1014	338			1434	290	1474	563			1680	476	1820	773
													934	120	584	375			1598	298	1896	554			1618	414	1746	666
													1042	90.8	1102	403			1432	315	1450	582			2046	616	1792	685
													1028	106	712	247			1790	394	1494	603			1490	402	1772	750
													708	160	480	222			1266	324	1784	566			1626	412	1862	750
													892	109	892	272			1532	288	1346	424			1770	491	2010	789
													756	113	550	219			1518	281	1472	578			1718	416	1774	797
													1284	151	1060	450			1624	359	1556	557			1804	421	1936	730
													912	136	926	224			1576	301	1620	528			1828	468	1882	755
													898	140	614	277			1588	345	1356	593			2078	473	2078	962
													818	104	736	225			1684	359	1644	579			1584	410	1770	683
													596	110	980	271			1526	291	1554	516			1378	513	1494	598
													1174	172	562	243			1552	347	1422	429			1704	442	1986	846
													724	112	1146	350			1652	340	1370	569			1844	395	1582	599
													702	139	678	264			1344	362	1648	588			1700	396	1902	759
													942	112	1012	223			1540	314	1674	572			1636	459	1680	811
													690	138	478	169			1614	427	1582	515			1634	572	1650	583
													932	123	588	205			1602	369	1776	587			1480	391	1932	892
													948	143	800	209			1492	308	1530	558			1784	484	1496	591
													1072	147	870	200			1490	417	1444	483			1780	348	2032	858
													602	198	656	349			1568	316	1512	587			2050	523	1866	856
													1154	162	706	192			1364	319	1774	498			1708	420	2018	828
													900	140	788	247			1474	260	1604	751			1956	379	1942	656
													554	123	730	225			1300	320	1424	477			1844	499	1964	584
													1198	154	804	197			1294	326	1592	499			1864	513	1746	805
													834	122	586	314			1520	329	1874	609			1594	531	1774	742
													850	95.1	874	238			1716	365	1516	573			1636	456	1748	810
													972	122	746	242			1462	405	1538	486			1584	380	2074	903
													1054	124	788	258			1426	327	1746	585			1718	418	1674	591
													1052	111	544	144			1536	315	1584	564			1680	470	2020	856
													926	128	672	177			1594	263	1722	566			1750	569	1890	699
													1096	118	730	184			1524	403	1348	559			1950	430	2114	728
													1100	152	682	247			1766	344	1552	513			1604	550	1834	728
													574	98.4	838	256			1772	402	1676	579			1754	453	2152	822
													562	107	820	312			1572	427	1836	640			1228	384	1944	670
													754	92.4	488	184			1682	368	1614	467			1676	481	1814	820
													1078	129	1166	292			1672	337	1398	478			2134	525	1838	665
													1084	147	506	175			1702	330	1606	565			1960	540	2140	797
													634	116	674	303			1552	315	1598	528			1638	573	1538	594
													516	116	1054	314			1492	378	1674	613			1590	390	1826	798
													614	111	938	256			1608	388	1770	596			1622	459	1744	672
													1096	168	828	417			1682	318	1344	582			1718	459	1718	813
													460	73.1	856	229			1614	283	1792	596			1732	386	1908	676
													1062	121	748	199			1796	336	1554	429			1728	495	1658	633
													956	121	686	178			1498	365	1498	466			1680	544	1662	573
													732	112	718	305			1260	272	1390	502			1552	454	1748	720
													984	115	558	276			1638	336	1534	625			1900	486	2072	735
													636	77.7	448	228			1598	347	1704	557			1928	582	1806	785
													450	86.7	1042	360			1440	358	1476	539			1690	598	1838	722
													1068	94.9	454	212			1756	342	1388	591			1534	370	1562	715
													978	136	638	228			1504	344	1700	760			1654	431	1764	643
													896	141	784	259			1670	278	1704	494			1542	442	2330	702
													1106	121	1082	242			1520	260	1698	424			1734	457	2312	955
													746	119	462	160			1490	318	1592	542			1882	659	1796	858
													892	83.4	750	225			1492	299	1784	600			1598	422	1682	583
													1100	145	488	247			1266	270	1586	530			1552	457	1916	552
													846	96.5	894	260			1568	304	1592	502			2112	597	2308	891
													920	127	796	209			1528	338	1606	479			1916	499	1880	637
													1100	190	944	281			1624	347	1536	716			1630	449	1870	784
													1074	115	1210	300			1758	308	1556	531			1768	548	2240	876
													862	124	946	303			1500	318	1716	644			1404	408	1914	832
													1266	134	782	208			1556	341	1526	620			1906	522	1828	690
													640	116	954	359			1448	331	1568	483			1634	404	1896	619
													838	109	824	356			1532	347	1534	409			1960	502	2062	834
													866	132	522	302			1460	358	1486	368			2292	571	1566	994
													768	145	530	343					1482	612			1630	492	1642	662
													812	96.2	732	223					1798	600			1872	525	1600	520
													788	132	988	204					1506	596			1710	462	1274	704
															854	233									1776	535	1960	801
															992	310									1852	422	2208	737
															514	241									1778	495	1560	1085
															526	235									1466	381
															732	261
															1158	309
															606	192
															890	194
															1058	269

## Sheet: Figure 4g
Figure 4g	paralysis assay of polyQ animals
Given Data: total number of worms on each agar plate for single experiments
	days 1 - 12
	1st column: worm counts as paralyzed
	2nd column: worms paralyzed in %
N2 - Tet
		biological sample 1			biological sample 2			biological sample 3			biological sample 4
Worms in total:		40			58			75			60
		counts			counts			counts			counts
Day		N2	% paralyzed		N2	% paralyzed		N2	% paralyzed		N2	% paralyzed
1		0	0		0	0		0	0		0	0
2		0	0		0	0		0	0		0	0
3		0	0		0	0		0	0		0	0
4		0	0		0	0		0	0		0	0
5		0	0		0	0		0	0		0	0
6		0	0		0	0		0	0		0	0
7		0	0		1	1.72414		2	2.66667		1	1.66667
8		0	0		2	3.44828		3	4		2	3.33333
9		1	2.5		4	6.89655		5	6.66667
10		4	10		5	8.62069		7	9.33333		9	15
11		8	20		12	20.6897		11	14.6667		14	23.3333
12		10	25		20	34.4828		20	26.6667		22	36.6667
N2 + Tet
		biological sample 1			biological sample 2			biological sample 3
Worms in total:		66			42			63
		counts			counts			counts
Day		N2+Tet	% paralyzed		N2+Tet	% paralyzed		N2+Tet	% paralyzed
1		0	0		0	0		0	0
2		0	0		0	0		0	0
3		0	0		0	0		0	0
4		0	0		0	0		0	0
5		0	0		0	0		0	0
6		0	0		0	0		0	0
7		1	1.51515		0	0		0	0
8		6	9.09091		0	0		0	0
9		11	16.6667		4	9.52381		2	3.1746
10		15	22.7273		8	19.0476		5	7.93651
11		20	30.303		11	26.1905		10	15.873
12		23	34.8485		14	33.3333		13	20.6349
Htt25Q - Tet
		biological sample 1			biological sample 2			biological sample 3			biological sample 4			biological sample 5
Worms in total:		23			59			75			56			56
		counts			counts			counts			counts			counts
Day		25Q	% paralyzed		25Q	% paralyzed		25Q	% paralyzed		25Q	% paralyzed		25Q	% paralyzed
1		0	0		0	0		0	0		0	0		0	0
2		0	0		0	0		0	0		0	0		0	0
3		0	0		0	0		0	0		0	0		0	0
4		0	0		0	0		0	0		0	0		0	0
5		0	0		0	0		1	1.33333		0	0		0	0
6		0	0		0	0		1	1.33333		0	0		2	3.57143
7		0	0		1	1.69492		4	5.33333		3	5.35714		4	7.14286
8		0	0		3	5.08475		9	12		6	10.7143		6	10.7143
9		1	4.34783		7	11.8644		12	16					10	17.8571
10		4	17.3913		7	11.8644		16	21.3333		15	26.7857		14	25
11		6	26.087		14	23.7288		28	37.3333		23	41.0714		22	39.2857
12		12	52.1739		29	49.1525		42	56		28	50		30	53.5714
Htt25Q + Tet
		biological sample 1			biological sample 2			biological sample 3
Worms in total:		82			27			53
		counts			counts			counts
Day		25Q+Tet	% paralyzed		25Q+Tet	% paralyzed		25Q+Tet	% paralyzed
1		0	0		0	0		0	0
2		0	0		0	0		0	0
3		0	0		0	0		0	0
4		0	0		0	0		0	0
5		0	0		0	0		2	3.77358
6		0	0		1	3.7037		4	7.54717
7		8	9.7561		2	7.40741		6	11.3208
8		16	19.5122		3	11.1111		9	16.9811
9		19	23.1707		5	18.5185		14	26.4151
10		28	34.1463		6	22.2222		17	32.0755
11		33	40.2439		7	25.9259		24	45.283
12		36	43.9024		12	44.4444		28	52.8302
Htt109Q - Tet
		biological sample 1			biological sample 2			biological sample 3			biological sample 4			biological sample 5
Worms in total:		49			53			76			56			60
		counts			counts			counts			counts			counts
Day		109Q	% paralyzed		109Q	% paralyzed		109Q	% paralyzed		109Q	% paralyzed		109Q	% paralyzed
1		0	0		0	0		0	0		0	0		0	0
2		0	0		0	0		0	0		0	0		0	0
3		0	0		0	0		0	0		0	0		0	0
4		0	0		0	0		0	0		0	0		0	0
5		1	2.04082		1	1.88679		3	3.94737		0	0		0	0
6		4	8.16327		2	3.77358		3	3.94737		0	0		2	3.33333
7		4	8.16327		5	9.43396		11	14.4737		3	5.35714		6	10
8		10	20.4082		7	13.2075		17	22.3684		7	12.5		9	15
9		14	28.5714		12	22.6415		27	35.5263					13	21.6667
10		23	46.9388		13	24.5283		32	42.1053		17	30.3571		20	33.3333
11		28	57.1429		19	35.8491		41	53.9474		26	46.4286		28	46.6667
12		34	69.3878		40	75.4717		53	69.7368		35	62.5		42	70
Htt109Q + Tet
		biological sample 1			biological sample 2			biological sample 3
Worms in total:		65			58			55
		counts			counts			counts
Day		109Q+Tet	% paralyzed		109Q+Tet	% paralyzed		109Q+Tet	% paralyzed
1		0	0		0	0		0	0
2		0	0		0	0		0	0
3		0	0		0	0		0	0
4		2	3.07692		1	1.72414		0	0
5		11	16.9231		4	6.89655		4	7.27273
6		16	24.6154		11	18.9655		9	16.3636
7		23	35.3846		17	29.3103		11	20
8		34	52.3077		22	37.931		18	32.7273
9		42	64.6154		31	53.4483		26	47.2727
10		60	92.3077		37	63.7931		34	61.8182
11		62	95.3846		45	77.5862		42	76.3636
12		63	96.9231		48	82.7586		46	83.6364
mean and SD of the % paralyzed worms for each line and condition
paralyzed worms in %
		N2 -Tet		N2 + Tet		Htt25Q - Tet		Htt25Q + Tet		Htt109Q - Tet		Htt109Q + Tet
		mean	SD	mean	SD	mean	SD	mean	SD	mean	SD	mean	SD
		0	0	0	0	0	0	0	0	0	0	0	0
		0	0	0	0	0	0	0	0	0	0	0	0
		0	0	0	0	0	0	0	0	0	0	0	0
		0	0	0	0	0	0	0	0	0	0	1.60035	1.25919
		0	0	0	0	0.266667	0.533333	1.25786	1.77888	1.575	1.47672	10.3641	4.64043
		0	0	0	0	0.980952	1.39438	3.75029	3.0813	3.84351	2.59649	19.9815	3.44451
		1.51437	0.960247	0.505051	0.714249	3.90565	2.63689	9.49475	1.60827	9.48561	2.96449	28.2317	6.32689
		2.6954	1.57646	3.0303	4.2855	7.70266	4.53412	15.8681	3.51886	16.6968	3.96506	40.9887	8.2809
		5.35441	2.02055	9.78836	5.51129	12.5173	5.19157	22.7014	3.2408	27.1015	5.5355	55.1121	7.1772
		10.7385	2.50826	16.5705	6.28723	20.475	5.37939	29.4813	5.20213	35.4526	8.07447	72.6397	13.9308
		19.6724	3.1465	24.1222	6.06986	33.5012	7.15437	37.1509	8.19955	48.0069	7.3601	83.1115	8.69275
		30.704	4.96659	29.6056	6.3733	52.1796	2.46765	47.059	4.08682	69.4193	4.12183	87.7727	6.48022

## Sheet: Figure 4h
Figure 4h	Thrashing assay polyQ animals
Raw data
25Q model						time [s]							counts				109Q models						time [s]							counts
25Q_0Tet__1_12.lif - Series001	1	149	1	5.88933	149	19.8667	0.296443	0.0312518	1.61193	NaN	NaN	NaN	23	1.15772	NaN		109Q_0Tet__121.lif - Series001	1	149	0	0	0	0	0	0	0	0	0	0	21.5	0	0
25Q_0Tet__1_12.lif - Series002	1	149	1	6.27589	149	19.8667	0.3159	0.0386068	1.84227	NaN	NaN	NaN	23	1.15772	NaN		109Q_0Tet__121.lif - Series002	1	149	1	3.72213	149	19.8667	0.187356	0.037923	2.0439	NaN	NaN	NaN	20	1.00671	NaN
25Q_0Tet__1_12.lif - Series003	1	149	1	7.17387	149	19.8667	0.361101	0.0440992	2.00857	NaN	NaN	NaN	22.5	1.13255	NaN		109Q_0Tet__121.lif - Series003	1	149	1	6.31912	149	19.8667	0.318077	0.042336	1.89836	NaN	NaN	NaN	21.5	1.08221	NaN
25Q_0Tet__1_12.lif - Series004	1	149	1	7.59211	149	19.8667	0.382153	0.0474914	2.11469	NaN	NaN	NaN	21	1.05705	NaN		109Q_0Tet__121.lif - Series004	1	149	1	5.32271	149	19.8667	0.267921	0.0384986	1.81276	NaN	NaN	NaN	20.5	1.03188	NaN
25Q_0Tet__1_12.lif - Series005	1	149	1	7.51333	149	19.8667	0.378188	0.0398834	1.99627	NaN	NaN	NaN	21.5	1.08221	NaN		109Q_0Tet__121.lif - Series006	1	149	1	3.75994	149	19.8667	0.189259	0.0406026	1.79621	NaN	NaN	NaN	16	0.805369	NaN
25Q_0Tet__1_12.lif - Series006	1	149	1	5.94562	149	19.8667	0.299276	0.0403652	1.85632	NaN	NaN	NaN	17.5	0.880872	NaN		109Q_0Tet__121.lif - Series009	1	149	1	3.40504	149	19.8667	0.171395	0.0405819	1.86175	NaN	NaN	NaN	12.5	0.629195	NaN
25Q_0Tet__1_12.lif - Series007	1	149	1	5.57131	149	19.8667	0.280435	0.033742	1.72039	NaN	NaN	NaN	19.5	0.981544	NaN		109Q_0Tet__121.lif - Series011	1	149	0	0	0	0	0	0	0	0	0	0	26	0	0
25Q_0Tet__1_12.lif - Series008	1	149	1	6.08086	149	19.8667	0.306083	0.0346843	1.63182	NaN	NaN	NaN	17.5	0.880872	NaN		109Q_0Tet__121.lif - Series013	1	149	1	5.17023	149	19.8667	0.260247	0.0370192	1.83491	NaN	NaN	NaN	20	1.00671	NaN
25Q_0Tet__1_12.lif - Series009	1	149	1	2.94393	149	19.8667	0.148185	0.0391401	1.91687	NaN	NaN	NaN	14	0.704698	NaN		109Q_0Tet__121.lif - Series014	1	149	1	3.83115	149	19.8667	0.192843	0.0382397	1.7587	NaN	NaN	NaN	15.5	0.780201	NaN
25Q_0Tet__1_12.lif - Series010	1	149	1	6.61841	149	19.8667	0.333142	0.0380595	1.90534	NaN	NaN	NaN	25.5	1.28356	NaN		109Q_0Tet__121.lif - Series020	1	149	1	4.41817	149	19.8667	0.222391	0.037994	1.80668	NaN	NaN	NaN	21.5	1.08221	NaN
25Q_0Tet__1_12.lif - Series011	1	149	1	6.35995	149	19.8667	0.320132	0.0392546	1.86481	NaN	NaN	NaN	17.5	0.880872	NaN		109Q_0Tet__121.lif - Series021	1	149	1	7.18813	149	19.8667	0.361819	0.0357787	1.85686	NaN	NaN	NaN	29.5	1.4849	NaN
25Q_0Tet__1_12.lif - Series012	1	149	1	5.66065	149	19.8667	0.284932	0.0358579	1.72287	NaN	NaN	NaN	20	1.00671	NaN		109Q_0Tet__121.lif - Series022	1	149	1	7.21013	149	19.8667	0.362926	0.0385597	1.81874	NaN	NaN	NaN	30	1.51007	NaN
25Q_0Tet__1_12.lif - Series013	1	149	1	6.0256	149	19.8667	0.303302	0.0329441	1.74035	NaN	NaN	NaN	18	0.90604	NaN		109Q_0Tet__121.lif - Series023	1	149	1	2.89668	144	19.2	0.150869	0.0371979	1.74731	NaN	NaN	NaN	11	0.572917	NaN
25Q_0Tet__1_12.lif - Series014	1	149	1	4.11319	149	19.8667	0.20704	0.0359324	1.73787	NaN	NaN	NaN	20	1.00671	NaN		109Q_0Tet__121.lif - Series025	1	149	1	7.58866	149	19.8667	0.38198	0.0357635	1.68163	NaN	NaN	NaN	22.5	1.13255	NaN
25Q_0Tet__1_12.lif - Series015	1	149	1	6.12956	149	19.8667	0.308535	0.0408088	2.03122	NaN	NaN	NaN	18.5	0.931208	NaN		109Q_0Tet__121.lif - Series026	1	149	1	4.0247	149	19.8667	0.202586	0.0374578	1.84351	NaN	NaN	NaN	14	0.704698	NaN
25Q_0Tet__1_12.lif - Series016	1	149	1	6.25976	149	19.8667	0.315089	0.0469667	1.95964	NaN	NaN	NaN	17	0.855705	NaN		109Q_0Tet__121.lif - Series027	1	149	1	5.37155	149	19.8667	0.27038	0.0401261	1.77792	NaN	NaN	NaN	14.5	0.729866	NaN
25Q_0Tet__1_12.lif - Series017	1	149	1	4.39031	102	13.6	0.322817	0.0351007	1.71895	NaN	NaN	NaN	14	1.02941	NaN		109Q_0Tet__121.lif - Series028	1	149	0	0	0	0	0	0	0	0	0	0	21	0	0
25Q_0Tet__1_12.lif - Series018	1	149	1	7.82115	149	19.8667	0.393682	0.0440124	1.96029	NaN	NaN	NaN	21	1.05705	NaN		109Q_0Tet__121.lif - Series031	1	149	0	0	0	0	0	0	0	0	0	0	17	0	0
25Q_0Tet__1_12.lif - Series019	1	149	1	4.08646	149	19.8667	0.205694	0.0450896	1.90706	NaN	NaN	NaN	13	0.654362	NaN		109Q_0Tet__121.lif - Series034	1	149	1	6.43113	149	19.8667	0.323715	0.0405726	1.93833	NaN	NaN	NaN	19.5	0.981544	NaN
25Q_0Tet__1_12.lif - Series020	1	149	0	0	0	0	0	0	0	0	0	0	16	0	0		109Q_0Tet__121.lif - Series035	1	149	1	1.586	105	14	0.113286	0.0327327	1.64699	NaN	NaN	NaN	9	0.642857	NaN
25Q_0Tet__1_12.lif - Series021	2	149	1	10.7986	139	18.5333	0.582657	0.0298732	1.54595	NaN	NaN	NaN	24	1.29496	NaN		109Q_0Tet__121.lif - Series036	1	149	1	5.23678	149	19.8667	0.263596	0.0355503	1.87585	NaN	NaN	NaN	16.5	0.830537	NaN
25Q_0Tet__1_12.lif - Series022	1	149	1	8.15453	149	19.8667	0.410463	0.0435755	1.97198	NaN	NaN	NaN	25	1.25839	NaN		109Q_0Tet__121.lif - Series037	1	149	1	6.32855	149	19.8667	0.318551	0.0345835	1.66289	NaN	NaN	NaN	21.5	1.08221	NaN
25Q_0Tet__1_12.lif - Series023	1	149	1	7.97631	149	19.8667	0.401492	0.039594	1.81118	NaN	NaN	NaN	21	1.05705	NaN		109Q_0Tet__121.lif - Series038	1	149	1	6.81267	149	19.8667	0.34292	0.0357081	1.72668	NaN	NaN	NaN	20.5	1.03188	NaN
25Q_0Tet__1_12.lif - Series024	1	149	0	0	0	0	0	0	0	0	0	0	23	0	0		109Q_0Tet__121.lif - Series039	1	149	1	7.02503	149	19.8667	0.353609	0.0367435	1.84065	NaN	NaN	NaN	27.5	1.38423	NaN
25Q_0Tet.lif - Series001	1	149	1	9.25016	149	19.8667	0.465612	0.0372468	1.97929	NaN	NaN	NaN	23.5	1.18289	NaN		109Q_0Tet.lif - Series001	1	149	1	7.07503	149	19.8667	0.356126	0.0360384	1.8697	NaN	NaN	NaN	24	1.20805	NaN
25Q_0Tet.lif - Series002	1	149	1	8.29036	149	19.8667	0.4173	0.0371953	1.76999	NaN	NaN	NaN	24	1.20805	NaN		109Q_0Tet.lif - Series001_000	1	149	1	6.19158	149	19.8667	0.311657	0.0407221	1.89914	NaN	NaN	NaN	23.5	1.18289	NaN
25Q_0Tet.lif - Series003	1	149	1	6.42014	149	19.8667	0.323161	0.034526	1.83309	NaN	NaN	NaN	22.5	1.13255	NaN		109Q_0Tet.lif - Series002	1	149	1	6.66011	149	19.8667	0.33524	0.0400512	1.76924	NaN	NaN	NaN	26	1.30872	NaN
25Q_0Tet.lif - Series004	1	149	1	7.79597	149	19.8667	0.392415	0.0394949	1.86653	NaN	NaN	NaN	22	1.10738	NaN		109Q_0Tet.lif - Series003	2	149	1	6.25588	149	19.8667	0.314893	0.0384397	1.83914	NaN	NaN	NaN	26.5	1.33389	NaN
25Q_0Tet.lif - Series005	2	149	0	0	0	0	0	0	0	0	0	0	20	0	0		109Q_0Tet.lif - Series004	1	149	1	4.56541	149	19.8667	0.229802	0.0409091	1.90871	NaN	NaN	NaN	24	1.20805	NaN
25Q_0Tet.lif - Series006	1	149	1	7.76545	149	19.8667	0.390879	0.0353573	1.85639	NaN	NaN	NaN	16.5	0.830537	NaN		109Q_0Tet.lif - Series005	1	149	1	8.10006	149	19.8667	0.407721	0.0411327	2.00808	NaN	NaN	NaN	22.5	1.13255	NaN
25Q_0Tet.lif - Series007	1	149	0	0	0	0	0	0	0	0	0	0	28	0	0		109Q_0Tet.lif - Series006	1	149	1	6.60526	149	19.8667	0.332479	0.0380568	1.94249	NaN	NaN	NaN	18	0.90604	NaN
25Q_0Tet.lif - Series008	1	149	0	0	0	0	0	0	0	0	0	0	29	0	0		109Q_0Tet.lif - Series007	1	149	1	9.08085	149	19.8667	0.45709	0.0365427	1.85164	NaN	NaN	NaN	19.5	0.981544	NaN
25Q_0Tet.lif - Series009	1	149	1	7.98078	149	19.8667	0.401717	0.0372257	1.99992	NaN	NaN	NaN	22.5	1.13255	NaN		109Q_0Tet.lif - Series008	1	149	0	0	0	0	0	0	0	0	0	0	21	0	0
25Q_0Tet.lif - Series010	1	149	1	7.0825	149	19.8667	0.356502	0.0431006	1.95452	NaN	NaN	NaN	17.5	0.880872	NaN		109Q_0Tet.lif - Series009	1	149	1	7.69134	149	19.8667	0.387148	0.0408901	1.86852	NaN	NaN	NaN	20.5	1.03188	NaN
25Q_0Tet.lif - Series011	1	149	1	5.27765	149	19.8667	0.265654	0.0420507	1.97143	NaN	NaN	NaN	17	0.855705	NaN		109Q_0Tet.lif - Series011	1	149	1	7.98001	149	19.8667	0.401678	0.0426305	1.94441	NaN	NaN	NaN	24	1.20805	NaN
25Q_0Tet.lif - Series012	1	149	1	8.89001	149	19.8667	0.447484	0.0361292	1.94398	NaN	NaN	NaN	28.5	1.43456	NaN		109Q_0Tet.lif - Series012	2	149	1	4.83882	125	16.6667	0.290329	0.039745	1.99458	NaN	NaN	NaN	17.5	1.05	NaN
25Q_0Tet.lif - Series013	1	149	1	10.218	149	19.8667	0.514329	0.0336309	1.6963	NaN	NaN	NaN	25	1.25839	NaN		109Q_0Tet.lif - Series013	3	149	1	8.30081	149	19.8667	0.417826	0.0342209	1.72439	NaN	NaN	NaN	22.5	1.13255	NaN
25Q_0Tet.lif - Series014	1	149	1	3.90406	149	19.8667	0.196513	0.0363498	1.81586	NaN	NaN	NaN	19	0.956376	NaN		109Q_0Tet.lif - Series014	1	149	0	0	0	0	0	0	0	0	0	0	16	0	0
25Q_0Tet.lif - Series015	1	149	1	5.92737	149	19.8667	0.298358	0.03527	1.92496	NaN	NaN	NaN	23.5	1.18289	NaN		109Q_0Tet.lif - Series015	1	149	1	9.08488	149	19.8667	0.457293	0.0415081	1.94441	NaN	NaN	NaN	26.5	1.33389	NaN
25Q_0Tet.lif - Series016	1	149	1	6.70482	149	19.8667	0.337491	0.0329198	1.49084	NaN	NaN	NaN	14	0.704698	NaN		109Q_0Tet.lif - Series016	1	149	1	5.90944	149	19.8667	0.297455	0.0406305	1.87602	NaN	NaN	NaN	21.5	1.08221	NaN
mean													21.2292																	21.0833
SD													4.57065																	4.15636
25Q_10Tet__1_12.lif - Series001	1	149	1	4.75954	149	19.8667	0.239574	0.0314477	1.67203	NaN	NaN	NaN	19	0.956376	NaN		109Q_10Tet_1	1	149	1	3.30273	100	13.3333	0.247705	0.0360647	1.78288	NaN	NaN	NaN	10.5	0.7875	NaN
25Q_10Tet__1_12.lif - Series002	1	149	1	4.89374	149	19.8667	0.246329	0.0405999	1.85208	NaN	NaN	NaN	16	0.805369	NaN		109Q_10Tet_2_12.lif - Series001	1	149	1	2.88368	149	19.8667	0.145152	0.0377202	1.82561	NaN	NaN	NaN	16	0.805369	NaN
25Q_10Tet__1_12.lif - Series003	1	149	1	3.28083	149	19.8667	0.165143	0.0361803	1.86153	NaN	NaN	NaN	15	0.755034	NaN		109Q_10Tet_2_12.lif - Series002	1	149	1	3.10211	133	17.7333	0.174931	0.0299198	1.41952	NaN	NaN	NaN	12	0.676692	NaN
25Q_10Tet__1_12.lif - Series004	1	149	1	4.9028	149	19.8667	0.246785	0.0415624	1.96435	NaN	NaN	NaN	20	1.00671	NaN		109Q_10Tet_2_12.lif - Series003	1	149	1	0.971549	149	19.8667	0.0489035	0.0332793	1.56395	NaN	NaN	NaN	2.5	0.125839	NaN
25Q_10Tet__1_12.lif - Series005	1	149	1	4.05838	149	19.8667	0.204281	0.0315541	1.64289	NaN	NaN	NaN	23.5	1.18289	NaN		109Q_10Tet_2_12.lif - Series004	1	149	1	3.02713	149	19.8667	0.152372	0.0330832	1.59191	NaN	NaN	NaN	12.5	0.629195	NaN
25Q_10Tet__1_12.lif - Series006	1	149	1	5.93983	149	19.8667	0.298985	0.0344019	1.67294	NaN	NaN	NaN	14	0.704698	NaN		109Q_10Tet_2_12.lif - Series005	1	149	1	1.46757	149	19.8667	0.0738712	0.0268622	1.30007	NaN	NaN	NaN	6	0.302013	NaN
25Q_10Tet__1_12.lif - Series007	1	149	1	6.47607	149	19.8667	0.325977	0.0347168	1.76008	NaN	NaN	NaN	22	1.10738	NaN		109Q_10Tet_2_12.lif - Series007	1	149	1	3.09424	149	19.8667	0.15575	0.0389502	1.72291	NaN	NaN	NaN	22	1.10738	NaN
25Q_10Tet__1_12.lif - Series008	1	149	1	7.4552	149	19.8667	0.375262	0.0447585	1.98484	NaN	NaN	NaN	20.5	1.03188	NaN		109Q_10Tet_2_12.lif - Series009	1	149	1	1.60659	115	15.3333	0.104777	0.0328479	1.65608	NaN	NaN	NaN	6	0.391304	NaN
25Q_10Tet__1_12.lif - Series009	1	149	1	4.20715	149	19.8667	0.211769	0.0408073	1.89502	NaN	NaN	NaN	20	1.00671	NaN		109Q_10Tet_2_12.lif - Series010	1	149	1	2.8746	149	19.8667	0.144695	0.0308248	1.75541	NaN	NaN	NaN	14	0.704698	NaN
25Q_10Tet__1_12.lif - Series011	1	149	1	7.43691	149	19.8667	0.374341	0.0389298	1.69405	NaN	NaN	NaN	17	0.855705	NaN		109Q_10Tet_2_12.lif - Series011	1	149	1	1.30403	147	19.6	0.0665323	0.0299522	1.44899	NaN	NaN	NaN	6	0.306122	NaN
25Q_10Tet__1_12.lif - Series012	1	149	1	6.42105	149	19.8667	0.323207	0.0427984	1.94338	NaN	NaN	NaN	24	1.20805	NaN		109Q_10Tet_2_12.lif - Series012	1	149	1	3.84923	149	19.8667	0.193753	0.0333204	1.62171	NaN	NaN	NaN	13	0.654362	NaN
25Q_10Tet__1_12.lif - Series013	1	149	1	8.65102	149	19.8667	0.435454	0.0314436	1.58907	NaN	NaN	NaN	28	1.4094	NaN		109Q_10Tet_2_12.lif - Series013	1	149	1	2.219	149	19.8667	0.111694	0.0319869	1.59556	NaN	NaN	NaN	8	0.402685	NaN
25Q_10Tet__1_12.lif - Series014	1	149	1	3.75705	149	19.8667	0.189113	0.0401558	1.93641	NaN	NaN	NaN	16.5	0.830537	NaN		109Q_10Tet_2_12.lif - Series014	1	149	1	2.46901	149	19.8667	0.124279	0.0333117	1.57101	NaN	NaN	NaN	8.5	0.427852	NaN
25Q_10Tet__1_12.lif - Series015	1	149	1	5.44822	149	19.8667	0.274239	0.0385786	1.926	NaN	NaN	NaN	18	0.90604	NaN		109Q_10Tet_2_12.lif - Series015	1	149	1	3.85832	149	19.8667	0.194211	0.0390445	1.84107	NaN	NaN	NaN	14	0.704698	NaN
25Q_10Tet__1_12.lif - Series016	1	149	1	5.39025	149	19.8667	0.271321	0.0358694	1.72777	NaN	NaN	NaN	15.5	0.780201	NaN		109Q_10Tet_2_12.lif - Series016	1	149	1	1.45081	149	19.8667	0.0730276	0.0281027	1.4184	NaN	NaN	NaN	7.5	0.377517	NaN
25Q_10Tet__1_12.lif - Series017	1	149	1	2.63539	119	15.8667	0.166096	0.0306717	1.58581	NaN	NaN	NaN	15	0.945378	NaN		109Q_10Tet_2_12.lif - Series017	1	149	1	3.08511	113	15.0667	0.204764	0.035888	1.72372	NaN	NaN	NaN	7.5	0.497788	NaN
25Q_10Tet__1_12.lif - Series018	1	149	1	7.90442	149	19.8667	0.397873	0.0393309	1.85567	NaN	NaN	NaN	26.5	1.33389	NaN		109Q_10Tet_2_12.lif - Series018	1	149	0	0	0	0	0	0	0	0	0	0	11	0	0
25Q_10Tet__1_12.lif - Series019	1	149	0	0	0	0	0	0	0	0	0	0	18	0	0		109Q_10Tet_2_12.lif - Series019	1	149	1	3.51493	123	16.4	0.214325	0.0374736	1.67132	NaN	NaN	NaN	13	0.792683	NaN
25Q_10Tet__1_12.lif - Series020	1	149	1	5.47437	149	19.8667	0.275555	0.0444424	2.02513	NaN	NaN	NaN	15	0.755034	NaN		109Q_10Tet_2_12.lif - Series020	1	149	0	0	0	0	0	0	0	0	0	0	18	0	0
25Q_10Tet__1_12.lif - Series021	1	149	1	10.3639	149	19.8667	0.521673	0.0444171	2.1012	NaN	NaN	NaN	21.5	1.08221	NaN		109Q_10Tet_2_12.lif - Series021	1	149	0	0	0	0	0	0	0	0	0	0	14	0	0
25Q_10Tet__1_12.lif - Series022	1	149	1	6.52174	149	19.8667	0.328276	0.0432248	1.92357	NaN	NaN	NaN	26.5	1.33389	NaN		109Q_10Tet_2_12.lif - Series022	1	149	1	3.94163	149	19.8667	0.198404	0.0344627	1.683	NaN	NaN	NaN	16	0.805369	NaN
25Q_10Tet__1_12.lif - Series023	1	149	1	8.39161	149	19.8667	0.422396	0.0392274	1.89537	NaN	NaN	NaN	23.5	1.18289	NaN		109Q_10Tet_2_12.lif - Series023	1	149	0	0	0	0	0	0	0	0	0	0	12	0	0
25Q_10Tet__1_12.lif - Series024	1	149	1	5.50592	149	19.8667	0.277143	0.0434442	1.80625	NaN	NaN	NaN	17	0.855705	NaN		109Q_10Tet_2_12.lif - Series024	1	149	1	4.18074	149	19.8667	0.21044	0.0391387	1.85739	NaN	NaN	NaN	13	0.654362	NaN
25Q_10Tet__1_12.lif - Series025	1	149	1	8.75061	149	19.8667	0.440467	0.0456521	2.23492	NaN	NaN	NaN	25	1.25839	NaN		109Q_10Tet_2_12.lif - Series026	1	149	1	5.87363	149	19.8667	0.295653	0.038103	1.79029	NaN	NaN	NaN	21	1.05705	NaN
25Q_10Tet.lif - Series001	1	149	1	10.0108	149	19.8667	0.5039	0.039146	1.86387	NaN	NaN	NaN	17	0.855705	NaN		109Q_10Tet.lif - Series001	1	149	1	6.33031	136	18.1333	0.349098	0.0404231	1.71469	NaN	NaN	NaN	12.5	0.689338	NaN
25Q_10Tet.lif - Series002	1	149	1	6.40093	138	18.4	0.347877	0.0393866	1.93383	NaN	NaN	NaN	21	1.1413	NaN		109Q_10Tet.lif - Series002	1	149	1	2.49997	149	19.8667	0.125837	0.0372647	1.7003	NaN	NaN	NaN	11.5	0.578859	NaN
25Q_10Tet.lif - Series003	1	149	1	5.67547	128	17.0667	0.332547	0.0481648	2.16764	NaN	NaN	NaN	21.5	1.25977	NaN		109Q_10Tet.lif - Series003	1	149	1	0.961032	149	19.8667	0.0483741	0.0345887	1.61922	NaN	NaN	NaN	2.5	0.125839	NaN
25Q_10Tet.lif - Series004	1	149	1	7.68463	149	19.8667	0.38681	0.0460934	2.03173	NaN	NaN	NaN	22.5	1.13255	NaN		109Q_10Tet.lif - Series004	1	149	1	3.73567	149	19.8667	0.188037	0.0355729	1.82827	NaN	NaN	NaN	19.5	0.981544	NaN
25Q_10Tet.lif - Series005	1	149	1	6.66742	149	19.8667	0.335608	0.0459392	2.04147	NaN	NaN	NaN	25	1.25839	NaN		109Q_10Tet.lif - Series005	1	149	1	2.36044	149	19.8667	0.118814	0.033348	1.69278	NaN	NaN	NaN	12.5	0.629195	NaN
25Q_10Tet.lif - Series006	1	149	0	0	0	0	0	0	0	0	0	0	23	0	0		109Q_10Tet.lif - Series007	2	149	1	1.79395	109	14.5333	0.123437	0.0447207	1.67633	NaN	NaN	NaN	4	0.275229	NaN
25Q_10Tet.lif - Series007	1	149	1	8.29102	149	19.8667	0.417333	0.0425362	1.91227	NaN	NaN	NaN	22	1.10738	NaN		109Q_10Tet.lif - Series008	1	149	0	0	0	0	0	0	0	0	0	0	14	0	0
25Q_10Tet.lif - Series008	1	149	1	6.25385	149	19.8667	0.314791	0.0369624	1.85574	NaN	NaN	NaN	18	0.90604	NaN		109Q_10Tet.lif - Series009	1	149	1	3.98394	149	19.8667	0.200534	0.0325929	1.88839	NaN	NaN	NaN	17	0.855705	NaN
25Q_10Tet.lif - Series009	2	149	0	0	0	0	0	0	0	0	0	0	24	0	0		109Q_10Tet.lif - Series011	1	149	1	5.03973	149	19.8667	0.253678	0.0356264	1.78698	NaN	NaN	NaN	11.5	0.578859	NaN
25Q_10Tet.lif - Series010	1	149	1	8.63664	149	19.8667	0.43473	0.043143	1.96063	NaN	NaN	NaN	24.5	1.23322	NaN		109Q_10Tet.lif - Series012	1	149	1	4.45916	149	19.8667	0.224455	0.0366793	1.65499	NaN	NaN	NaN	15	0.755034	NaN
25Q_10Tet.lif - Series011	1	149	0	0	0	0	0	0	0	0	0	0	31	0	0		109Q_10Tet.lif - Series014	1	149	1	3.14997	105	14	0.224998	0.037419	1.89908	NaN	NaN	NaN	12.5	0.892857	NaN
25Q_10Tet.lif - Series012	1	149	1	4.72168	149	19.8667	0.237669	0.0393864	1.83602	NaN	NaN	NaN	18	0.90604	NaN		109Q_10Tet.lif - Series015	1	149	1	0.720003	149	19.8667	0.0362418	0.0281955	1.32113	NaN	NaN	NaN	2.5	0.125839	NaN
25Q_10Tet.lif - Series013	1	149	1	6.38783	143	19.0667	0.335026	0.0318046	1.60633	NaN	NaN	NaN	25	1.31119	NaN		109Q_10Tet.lif - Series016	1	149	1	2.3777	125	16.6667	0.142662	0.039574	1.73111	NaN	NaN	NaN	7.5	0.45	NaN
25Q_10Tet.lif - Series014	2	149	0	0	0	0	0	0	0	0	0	0	22	0	0		109Q_10Tet.lif - Series017	1	149	1	2.27986	149	19.8667	0.114758	0.0342155	1.52905	NaN	NaN	NaN	6	0.302013	NaN
25Q_10Tet.lif - Series015	1	149	1	6.02503	149	19.8667	0.303273	0.0326233	1.65351	NaN	NaN	NaN	17.5	0.880872	NaN		109Q_10Tet.lif - Series019	1	149	1	3.79107	149	19.8667	0.190826	0.0320862	1.65954	NaN	NaN	NaN	11.5	0.578859	NaN
25Q_10Tet.lif - Series016	1	149	1	7.89385	116	15.4667	0.510378	0.038178	1.88775	NaN	NaN	NaN	22	1.42241	NaN		109Q_10Tet.lif - Series020	1	149	1	3.13828	149	19.8667	0.157967	0.0261388	1.42081	NaN	NaN	NaN	4.5	0.22651	NaN
mean													21.9583																	11.7708
SD													3.79335																	5.07119

## Sheet: Figure 5b
Figure 5b	phenotype rescue experiment
counts and analysis
1	unc-119 Rz 5 0Tet	unc-119 Rz 5 10Tet	% 0Tet	% 10Tet		Mean 0Tet	Mean 10Tet		SD 0Tet	SD 10Tet
unc	19	7	76	28		24	80		4	6.9282
non-unc	6	18	24	72
2	unc-119 Rz 5 0Tet	unc-119 Rz 5 10Tet
unc	18	4	72	16
non-unc	7	21	28	84
3	unc-119 Rz 5 0Tet	unc-119 Rz 5 10Tet
unc	20	4	80	16
non-unc	5	21	20	84
			unc-119 Rz % 0Tet	unc-119 Rz % 10Tet		students t-test
			24	72		0.000265505	***
			28	84
			20	84
neg-control % n=3	0Tet	10Tet		Mean 0Tet	Mean 10Tet		SD 0Tet	SD 10Tet
unc	100	100		0	0		0	0
non-unc	0	0
unc-119 WT % n=3
unc	0	0		Mean 0Tet	Mean 10Tet		SD 0Tet	SD 10Tet
non-unc	100	100		100	100		0	0
final values
	0 μM Tet	10 μM Tet	SD 0Tet	SD 10Tet
-	0	0	0	0
unc-119 Rz	24	80	4	6.9282
unc-119 WT	100	100	0	0

## Sheet: SI Figure 1b
SI Figure 1b	Brood size experiments
counts for brood size determination directly calculated for final volume
0 µM Tet				5 µM Tet	counts			10 µM Tet	counts			25 µM Tet	counts			50 µM Tet	counts			250 µM Tet	counts
Plate1	vol [ml]	total		Plate1	vol [ml]	total		Plate1	vol [ml]	total		Plate1	vol [ml]	total		Plate1	vol [ml]	total		Plate1	vol [ml]	total
d0	4.7	842.4		d0	4.6	1453.6		d0	4.5	1125		d0	4.7	874.2		d0	4.6	726.8		d0	4.5	630
d1	4.6	1435.2		d1	4.5	2511		d1	4.4	1865.6		d1	4.6	2097.6		d1	4.7	1635.6		d1	4.5	882
d2	4.5	1161		d2	4.6	1214.4		d2	4.6	883.2		d2	4.6	763.6		d2	4.6	680.8		d2	4.7	441.8
d3	4.3	722.4		d3	on plate	125		d3	4.3	610.6		d3	on plate	333		d3	on plate	88		d3	4.6	312.8
Plate2	vol [ml]	total		Plate2	vol [ml]	total		Plate2	vol [ml]	total		Plate2	vol [ml]	total		Plate2	vol [ml]	total		Plate2	vol [ml]	total
d0	4.7	1128		d0	4.6	1002.8		d0	4.5	1080		d0	4.6	1131.6		d0	4.6	1094.8		d0	3.7	562.4
d1	4.4	3291.2		d1	4.7	2829.4		d1	4.5	2223		d1	4.7	2086.8		d1	4.6	1702		d1	4.6	1094.8
d2	4.5	999		d2	4.7	1861.2		d2	4.5	1845		d2	4.7	1306.6		d2	4.5	549		d2	4.6	809.6
d3	4.6	82.8		d3	on plate	121		d3	4.6	938.4		d3	on plate	172		d3	on plate	105		d3	4.6	579.6
Plate3	vol [ml]	total		Plate3	vol [ml]	total		Plate3	vol [ml]	total		Plate3	vol [ml]	total		Plate3	vol [ml]	total		Plate3	vol [ml]	total
d0	4.5	1125		d0	4.5	729		d0	4.5	612		d0	4.5	990		d0	4.5	351		d0	4.5	252
d1	4.4	1865.6		d1	4.7	2030.4		d1	4.3	1685.6		d1	4.7	2641.4		d1	4.7	1551		d1	4.2	907.2
d2	4.6	883.2		d2	4.5	1764		d2	4.5	1251		d2	4.7	911.8		d2	4.6	892.4		d2	4.6	570.4
d3	4.3	610.6		d3	on plate	267		d3	4.5	693		d3	on plate	152		d3	on plate	125		d3	4.6	322
final analysis
	counts in 500 µL calculated to final volume	# = total number of adult worms			relative brood size in %
	total (mean of the plate)	total/# (mean of the plate per adult)	mean	SD	%	% SD
0 µM 1	4161	231.167	250.881	18.19	100	7.25045
0 µM 2	5501	275.05
0 µM 3	5421.4	246.427
5 µM 1	5304	265.2	265.381	20.6159	105.779	8.21738
5 µM 2	5814.4	290.72
5 µM 3	4790.4	240.223
10 µM 1	4484.4	249.133	272.486	32.7632	108.612	13.0592
10 µM 2	6376.4	318.82
10 µM 3	4241.6	249.506
25 µM 1	4068.4	203.42	224.343	14.7951	89.4221	5.89724
25 µM 2	4697	234.85
25 µM 3	4695.2	234.76
50 µM 1	3131.2	162.486	162.945	10.4804	64.9492	4.17744
50 µM 2	3450.8	176.004
50 µM 3	2919.4	150.345
250 µM 1	2266.6	113.33	125.339	22.4661	49.9596	8.95486
250 µM 2	3046.4	156.818
250 µM 3	2051.6	105.87

## Sheet: SI Figure 1c
SI Figure 1c	Life span analysis
		count alive in [%]
	day	0 µM Tet	10 µM Tet
	0	100	100
	4	100	100
	6	99	99
	8	97	98
	10	91	95
	12	78	89
	14	70	81
	16	59	70
	18	22	44
	20	7	15
	22	1	5
	24	1	3
	26	0	0

[truncated: 9 more sheets: SI Figure 1d, SI Figure 4b, SI Figure 5, SI Figure 6b, SI Figure 6c, SI Figure 6d, SI Figure 7a, SI Figure 7b, SI Figure 7c]
